# Supplementary material for: Evaluating fairness of machine learning prediction of prolonged wait times in Emergency Department with Interpretable eXtreme gradient boosting
Source: PLOS Digit Health. 2025 Mar 20;4(3):e0000751. doi: 10.1371/journal.pdig.0000751 (PMC11925291; doi:10.1371/journal.pdig.0000751)
Supplement: S1 Data — (CSV) [file pdig.0000751.s003.csv]

age	marital1	marital2	marital3	moa1	moa2	moa3	moa4	language1	language2	language3	crowd1	crowd2	crowd3	mm0	mm1	mm2	wait30	sex1	raceethn1	raceethn2	raceethn3	raceethn4	raceethn5	insurance1	hour1	weekday1	pcp1	triagehtn1	abnvs1
18	1	0	0	1	0	0	0	1	0	0	0	0	1	1	0	0	0	1	0	0	1	0	0	0	0	1	0	0	0
18	1	0	0	0	0	0	1	1	0	0	0	1	0	1	0	0	1	1	0	0	1	0	0	0	0	1	0	0	0
18	1	0	0	1	0	0	0	1	0	0	0	1	0	1	0	0	1	1	0	0	0	0	1	0	0	1	0	0	0
18	1	0	0	0	1	0	0	1	0	0	0	1	0	0	1	0	0	1	0	0	1	0	0	1	0	1	1	0	0
18	1	0	0	1	0	0	0	1	0	0	0	0	1	1	0	0	1	1	1	0	0	0	0	0	1	0	0	1	0
18	1	0	0	1	0	0	0	1	0	0	0	1	0	0	1	0	1	1	0	1	0	0	0	1	1	1	0	0	0
18	1	0	0	1	0	0	0	1	0	0	0	0	1	1	0	0	1	0	0	1	0	0	0	1	1	1	0	1	0
18	1	0	0	1	0	0	0	1	0	0	0	0	1	1	0	0	1	1	1	0	0	0	0	0	0	1	0	1	1
18	1	0	0	0	1	0	0	1	0	0	0	1	0	1	0	0	0	1	0	0	1	0	0	0	1	1	0	0	0
18	1	0	0	1	0	0	0	1	0	0	0	1	0	1	0	0	1	1	0	1	0	0	0	1	0	1	1	0	1
18	1	0	0	0	1	0	0	1	0	0	0	1	0	1	0	0	0	0	0	1	0	0	0	1	0	1	0	0	0
18	1	0	0	1	0	0	0	1	0	0	0	1	0	1	0	0	0	0	0	0	1	0	0	1	1	0	0	0	0
18	1	0	0	0	1	0	0	1	0	0	0	0	1	0	1	0	0	1	0	0	1	0	0	1	0	1	1	0	0
18	1	0	0	1	0	0	0	1	0	0	1	0	0	1	0	0	0	1	0	0	1	0	0	0	1	1	0	0	0
18	1	0	0	1	0	0	0	1	0	0	0	1	0	1	0	0	1	1	0	0	1	0	0	1	1	1	0	0	1
18	1	0	0	0	1	0	0	1	0	0	1	0	0	0	1	0	0	1	0	1	0	0	0	1	0	1	1	0	0
18	1	0	0	1	0	0	0	1	0	0	1	0	0	1	0	0	0	0	1	0	0	0	0	1	0	1	0	1	0
18	1	0	0	0	1	0	0	1	0	0	1	0	0	1	0	0	0	0	0	1	0	0	0	0	0	1	0	1	0
18	1	0	0	1	0	0	0	1	0	0	0	0	1	1	0	0	1	1	0	0	1	0	0	1	0	1	1	0	0
18	1	0	0	1	0	0	0	1	0	0	0	1	0	1	0	0	0	0	0	0	0	0	1	1	0	1	0	0	0
18	1	0	0	1	0	0	0	1	0	0	1	0	0	1	0	0	0	1	0	0	1	0	0	0	0	1	0	1	0
18	1	0	0	1	0	0	0	1	0	0	1	0	0	1	0	0	0	0	0	0	1	0	0	0	1	0	1	1	0
18	1	0	0	1	0	0	0	1	0	0	0	1	0	0	0	1	1	1	0	0	1	0	0	0	1	0	1	1	1
18	1	0	0	0	1	0	0	0	1	0	0	1	0	1	0	0	0	0	0	0	1	0	0	0	1	1	0	1	0
18	1	0	0	1	0	0	0	1	0	0	0	0	1	0	1	0	1	0	0	0	1	0	0	1	0	1	1	0	0
18	1	0	0	0	1	0	0	1	0	0	0	1	0	0	1	0	1	1	0	1	0	0	0	1	1	1	1	1	0
18	1	0	0	1	0	0	0	1	0	0	0	1	0	1	0	0	1	1	0	0	1	0	0	1	1	1	0	1	0
18	1	0	0	1	0	0	0	1	0	0	0	0	1	1	0	0	0	1	1	0	0	0	0	1	1	1	0	1	0
18	1	0	0	1	0	0	0	1	0	0	0	1	0	0	1	0	0	1	0	0	1	0	0	0	0	0	0	0	0
18	0	1	0	0	1	0	0	1	0	0	1	0	0	1	0	0	0	1	1	0	0	0	0	0	0	0	0	0	1
18	1	0	0	0	1	0	0	1	0	0	0	0	1	1	0	0	0	0	0	0	0	0	1	0	0	1	0	0	0
18	1	0	0	1	0	0	0	1	0	0	0	1	0	1	0	0	1	0	1	0	0	0	0	0	1	0	0	0	0
18	1	0	0	0	1	0	0	1	0	0	0	0	1	1	0	0	0	0	0	1	0	0	0	1	0	1	0	0	0
18	1	0	0	1	0	0	0	1	0	0	0	1	0	1	0	0	1	1	0	0	1	0	0	1	0	1	0	0	1
18	1	0	0	1	0	0	0	1	0	0	1	0	0	1	0	0	0	1	0	0	1	0	0	1	0	1	0	0	0
18	1	0	0	1	0	0	0	1	0	0	0	0	1	1	0	0	1	1	0	0	1	0	0	1	1	1	0	0	1
18	1	0	0	1	0	0	0	1	0	0	0	1	0	1	0	0	1	0	0	0	1	0	0	1	0	1	0	0	1
18	1	0	0	0	0	0	1	1	0	0	0	1	0	0	1	0	1	0	0	0	1	0	0	0	0	1	0	1	0
18	1	0	0	0	1	0	0	1	0	0	0	1	0	1	0	0	1	0	0	1	0	0	0	0	0	1	0	0	1
18	1	0	0	1	0	0	0	1	0	0	0	1	0	1	0	0	0	1	1	0	0	0	0	1	0	0	0	0	1
18	1	0	0	1	0	0	0	1	0	0	1	0	0	1	0	0	0	0	0	0	1	0	0	1	0	0	1	0	1
18	1	0	0	1	0	0	0	1	0	0	0	0	1	0	1	0	1	1	0	0	1	0	0	1	1	1	0	0	0
18	1	0	0	1	0	0	0	1	0	0	0	1	0	1	0	0	1	1	0	1	0	0	0	1	0	1	0	0	1
18	1	0	0	1	0	0	0	1	0	0	1	0	0	1	0	0	0	1	0	1	0	0	0	0	0	1	0	0	0
18	0	1	0	1	0	0	0	1	0	0	0	0	1	0	1	0	0	1	0	0	1	0	0	1	0	1	0	1	0
18	1	0	0	1	0	0	0	1	0	0	0	0	1	1	0	0	1	1	0	1	0	0	0	0	1	0	0	0	1
18	1	0	0	0	1	0	0	1	0	0	0	1	0	1	0	0	1	1	0	1	0	0	0	1	0	0	1	0	0
18	1	0	0	1	0	0	0	1	0	0	0	0	1	1	0	0	1	0	0	0	1	0	0	1	0	1	1	0	1
18	1	0	0	1	0	0	0	1	0	0	0	1	0	1	0	0	0	0	0	0	1	0	0	1	1	1	1	0	0
18	1	0	0	1	0	0	0	1	0	0	0	1	0	1	0	0	1	0	0	0	1	0	0	1	1	1	0	0	1
18	1	0	0	0	1	0	0	1	0	0	0	1	0	1	0	0	0	1	1	0	0	0	0	0	0	0	1	0	0
18	1	0	0	1	0	0	0	1	0	0	0	0	1	0	1	0	0	1	0	0	1	0	0	1	1	1	1	0	0
18	0	1	0	1	0	0	0	0	0	1	0	0	1	1	0	0	1	1	0	0	0	0	1	0	1	1	0	0	0
18	1	0	0	1	0	0	0	1	0	0	0	1	0	1	0	0	1	1	1	0	0	0	0	0	1	1	0	0	0
18	1	0	0	1	0	0	0	1	0	0	0	1	0	1	0	0	1	0	1	0	0	0	0	0	1	1	0	0	0
18	1	0	0	0	1	0	0	1	0	0	0	1	0	1	0	0	0	0	0	0	1	0	0	0	0	1	0	0	0
18	1	0	0	1	0	0	0	1	0	0	0	1	0	1	0	0	1	1	0	0	1	0	0	1	0	1	1	0	0
18	1	0	0	1	0	0	0	1	0	0	0	1	0	1	0	0	0	0	0	1	0	0	0	1	0	1	1	0	1
18	1	0	0	0	1	0	0	1	0	0	0	1	0	1	0	0	0	1	1	0	0	0	0	1	0	1	0	0	1
18	1	0	0	0	1	0	0	1	0	0	0	1	0	1	0	0	1	0	0	0	0	0	1	0	1	1	0	0	0
18	1	0	0	1	0	0	0	1	0	0	0	1	0	1	0	0	1	1	0	0	1	0	0	0	0	1	0	0	1
18	1	0	0	1	0	0	0	1	0	0	1	0	0	1	0	0	0	0	0	1	0	0	0	1	0	0	1	0	0
18	1	0	0	1	0	0	0	1	0	0	0	1	0	1	0	0	1	1	1	0	0	0	0	0	1	0	0	1	0
18	1	0	0	1	0	0	0	1	0	0	0	1	0	1	0	0	0	1	1	0	0	0	0	1	1	0	0	0	0
18	1	0	0	0	1	0	0	1	0	0	0	0	1	1	0	0	0	1	0	0	1	0	0	1	0	1	1	0	0
18	1	0	0	0	1	0	0	1	0	0	0	0	1	1	0	0	0	0	0	1	0	0	0	1	0	1	0	1	0
18	1	0	0	0	1	0	0	1	0	0	0	1	0	0	1	0	0	1	0	1	0	0	0	0	0	0	0	0	1
18	1	0	0	1	0	0	0	0	1	0	0	1	0	0	1	0	0	1	0	0	1	0	0	1	0	0	0	0	0
18	1	0	0	1	0	0	0	1	0	0	0	1	0	1	0	0	1	1	0	0	1	0	0	0	0	0	0	0	0
18	1	0	0	1	0	0	0	1	0	0	0	1	0	1	0	0	0	0	0	1	0	0	0	1	0	1	1	0	0
18	1	0	0	1	0	0	0	1	0	0	0	1	0	1	0	0	1	0	0	0	1	0	0	1	0	0	0	1	0
18	1	0	0	1	0	0	0	1	0	0	0	1	0	1	0	0	1	1	0	0	1	0	0	1	0	1	0	0	0
18	1	0	0	1	0	0	0	1	0	0	0	0	1	1	0	0	0	1	0	0	1	0	0	0	1	1	0	0	0
18	1	0	0	1	0	0	0	1	0	0	0	0	1	1	0	0	0	0	0	0	1	0	0	0	0	1	0	1	0
18	1	0	0	1	0	0	0	1	0	0	0	1	0	0	1	0	1	1	0	1	0	0	0	0	0	1	0	1	1
18	1	0	0	0	0	0	1	1	0	0	0	1	0	0	1	0	0	0	0	1	0	0	0	1	1	1	0	1	1
18	1	0	0	1	0	0	0	1	0	0	1	0	0	1	0	0	0	0	0	0	1	0	0	0	0	0	1	0	0
18	1	0	0	1	0	0	0	1	0	0	0	0	1	1	0	0	1	0	0	0	1	0	0	0	0	1	0	1	1
18	1	0	0	1	0	0	0	1	0	0	0	0	1	1	0	0	1	0	0	1	0	0	0	1	0	1	1	0	0
18	1	0	0	0	0	0	1	1	0	0	0	1	0	1	0	0	0	1	0	0	1	0	0	1	1	1	0	1	0
18	1	0	0	0	1	0	0	0	1	0	0	0	1	1	0	0	0	1	0	0	1	0	0	1	0	1	0	0	0
18	1	0	0	0	1	0	0	1	0	0	0	0	1	1	0	0	0	0	1	0	0	0	0	1	1	1	0	0	0
18	1	0	0	0	1	0	0	1	0	0	0	1	0	1	0	0	0	1	0	1	0	0	0	1	0	1	1	0	0
18	1	0	0	1	0	0	0	1	0	0	0	0	1	0	1	0	1	1	0	0	1	0	0	1	1	0	0	0	0
18	1	0	0	0	1	0	0	1	0	0	0	0	1	1	0	0	0	0	0	1	0	0	0	0	1	0	0	0	0
18	1	0	0	1	0	0	0	0	1	0	0	0	1	1	0	0	1	1	0	0	1	0	0	0	1	0	1	1	0
18	1	0	0	1	0	0	0	1	0	0	0	1	0	1	0	0	1	1	0	1	0	0	0	1	1	1	0	1	1
18	1	0	0	1	0	0	0	1	0	0	0	0	1	1	0	0	0	0	0	0	1	0	0	0	0	0	0	1	0
18	1	0	0	0	1	0	0	1	0	0	0	0	1	0	1	0	0	1	0	1	0	0	0	0	0	0	0	1	0
18	1	0	0	0	1	0	0	1	0	0	0	1	0	1	0	0	0	1	0	1	0	0	0	0	1	0	0	0	1
18	1	0	0	1	0	0	0	1	0	0	0	0	1	1	0	0	1	0	0	1	0	0	0	1	1	0	0	0	0
18	1	0	0	0	1	0	0	1	0	0	0	1	0	0	1	0	0	1	1	0	0	0	0	1	1	0	1	0	0
18	1	0	0	0	0	0	1	1	0	0	0	0	1	1	0	0	1	1	0	0	1	0	0	1	1	0	0	1	0
18	1	0	0	1	0	0	0	0	1	0	0	0	1	1	0	0	1	1	0	0	1	0	0	0	1	1	0	1	0
18	1	0	0	0	0	0	1	1	0	0	0	0	1	1	0	0	1	1	1	0	0	0	0	0	0	0	0	0	0
18	1	0	0	1	0	0	0	1	0	0	0	0	1	1	0	0	1	1	0	1	0	0	0	1	0	0	0	0	0
18	1	0	0	0	1	0	0	0	0	1	0	0	1	1	0	0	0	0	0	1	0	0	0	1	1	1	0	1	0
18	1	0	0	1	0	0	0	1	0	0	0	0	1	1	0	0	1	0	0	0	1	0	0	0	0	1	0	0	0
18	1	0	0	1	0	0	0	1	0	0	0	1	0	1	0	0	1	1	0	0	1	0	0	0	1	1	1	0	0
18	1	0	0	1	0	0	0	0	1	0	0	1	0	1	0	0	0	0	0	0	1	0	0	0	1	1	0	0	0
18	1	0	0	1	0	0	0	1	0	0	0	1	0	1	0	0	0	1	0	0	1	0	0	1	1	1	0	0	1
18	0	1	0	1	0	0	0	0	1	0	0	1	0	1	0	0	1	1	0	0	1	0	0	0	0	1	0	0	1
18	1	0	0	1	0	0	0	1	0	0	0	0	1	1	0	0	0	0	0	1	0	0	0	1	0	1	0	0	1
18	1	0	0	1	0	0	0	1	0	0	0	0	1	1	0	0	1	1	0	0	1	0	0	0	0	1	0	1	0
18	1	0	0	1	0	0	0	1	0	0	0	0	1	1	0	0	1	1	1	0	0	0	0	0	0	0	0	0	0
18	1	0	0	1	0	0	0	1	0	0	0	0	1	1	0	0	1	1	0	0	1	0	0	1	0	1	0	0	0
18	1	0	0	0	1	0	0	1	0	0	0	0	1	1	0	0	0	0	0	0	1	0	0	1	1	1	0	0	0
18	1	0	0	0	0	0	1	1	0	0	0	0	1	1	0	0	0	1	0	0	0	0	1	1	1	1	0	0	0
18	1	0	0	0	1	0	0	1	0	0	1	0	0	1	0	0	0	0	1	0	0	0	0	1	1	0	0	0	0
18	0	1	0	0	1	0	0	1	0	0	1	0	0	0	1	0	0	1	0	0	1	0	0	0	1	0	1	0	0
18	1	0	0	1	0	0	0	1	0	0	0	1	0	1	0	0	1	0	1	0	0	0	0	1	1	0	0	0	0
18	1	0	0	1	0	0	0	1	0	0	0	1	0	1	0	0	1	1	0	0	1	0	0	0	0	1	0	1	0
18	1	0	0	1	0	0	0	1	0	0	1	0	0	1	0	0	0	1	0	0	1	0	0	1	0	0	0	1	0
18	1	0	0	1	0	0	0	1	0	0	0	1	0	1	0	0	1	1	0	0	1	0	0	1	1	1	1	0	0
18	1	0	0	1	0	0	0	1	0	0	1	0	0	1	0	0	0	0	0	0	1	0	0	0	1	1	0	0	1
18	1	0	0	1	0	0	0	1	0	0	0	1	0	1	0	0	1	1	0	0	1	0	0	1	1	0	0	0	0
18	1	0	0	1	0	0	0	1	0	0	0	0	1	1	0	0	1	1	1	0	0	0	0	1	0	1	0	0	0
18	1	0	0	1	0	0	0	1	0	0	0	0	1	1	0	0	0	1	0	0	1	0	0	0	0	1	0	1	0
18	0	1	0	0	1	0	0	1	0	0	0	1	0	0	0	1	0	1	0	0	1	0	0	1	0	1	1	0	0
18	1	0	0	0	1	0	0	1	0	0	1	0	0	1	0	0	0	1	1	0	0	0	0	1	0	1	0	0	0
18	1	0	0	1	0	0	0	1	0	0	1	0	0	0	1	0	0	1	0	1	0	0	0	1	0	1	1	1	1
18	1	0	0	1	0	0	0	1	0	0	0	0	1	0	0	1	1	1	1	0	0	0	0	1	0	1	1	1	0
18	1	0	0	1	0	0	0	0	1	0	0	1	0	1	0	0	1	1	0	0	1	0	0	1	1	0	0	0	1
18	1	0	0	0	1	0	0	1	0	0	0	1	0	1	0	0	0	0	0	1	0	0	0	0	0	0	0	1	0
18	1	0	0	0	1	0	0	1	0	0	0	0	1	1	0	0	0	0	0	1	0	0	0	0	0	1	0	0	1
18	1	0	0	1	0	0	0	1	0	0	1	0	0	0	1	0	0	1	1	0	0	0	0	1	0	1	1	0	0
18	0	1	0	1	0	0	0	1	0	0	1	0	0	1	0	0	1	1	0	0	1	0	0	1	0	1	0	0	1
18	1	0	0	0	1	0	0	1	0	0	0	0	1	1	0	0	0	0	0	1	0	0	0	1	0	1	0	0	0
18	1	0	0	1	0	0	0	1	0	0	0	0	1	0	1	0	1	1	0	1	0	0	0	1	0	1	1	1	0
18	1	0	0	0	1	0	0	1	0	0	0	1	0	1	0	0	1	1	0	1	0	0	0	1	0	1	1	0	0
18	1	0	0	1	0	0	0	1	0	0	0	0	1	1	0	0	1	1	1	0	0	0	0	0	0	1	0	1	0
18	1	0	0	1	0	0	0	1	0	0	0	0	1	1	0	0	1	1	0	0	1	0	0	0	0	1	0	0	0
18	1	0	0	1	0	0	0	1	0	0	0	0	1	1	0	0	1	0	0	1	0	0	0	1	0	1	1	0	0
18	1	0	0	1	0	0	0	1	0	0	0	0	1	1	0	0	0	1	0	0	1	0	0	0	0	1	0	0	0
18	1	0	0	0	1	0	0	1	0	0	0	1	0	1	0	0	0	1	0	1	0	0	0	1	1	1	0	0	0
18	1	0	0	1	0	0	0	1	0	0	0	0	1	1	0	0	0	0	1	0	0	0	0	0	1	1	0	1	0
18	1	0	0	1	0	0	0	1	0	0	0	0	1	1	0	0	1	0	1	0	0	0	0	1	1	1	1	0	0
18	1	0	0	0	0	0	1	1	0	0	0	0	1	1	0	0	1	1	0	0	1	0	0	1	0	1	1	0	0
18	1	0	0	0	0	0	1	1	0	0	0	1	0	0	1	0	0	1	0	1	0	0	0	1	0	1	1	0	0
18	1	0	0	0	1	0	0	1	0	0	1	0	0	1	0	0	0	1	0	1	0	0	0	0	0	0	0	0	0
18	1	0	0	1	0	0	0	0	1	0	0	0	1	1	0	0	1	0	0	0	1	0	0	0	1	1	0	0	0
18	1	0	0	0	0	0	1	1	0	0	0	0	1	1	0	0	1	1	0	1	0	0	0	0	1	1	0	0	0
18	1	0	0	0	0	0	1	1	0	0	0	1	0	1	0	0	0	0	0	0	1	0	0	1	0	1	1	1	0
18	1	0	0	1	0	0	0	1	0	0	0	0	1	1	0	0	1	0	1	0	0	0	0	0	0	1	0	1	1
18	1	0	0	0	0	0	1	0	1	0	0	1	0	1	0	0	1	0	0	0	1	0	0	0	0	1	0	1	1
18	1	0	0	0	1	0	0	1	0	0	0	0	1	1	0	0	0	1	0	0	0	1	0	1	0	1	0	0	0
18	1	0	0	1	0	0	0	1	0	0	0	0	1	1	0	0	1	1	1	0	0	0	0	1	0	1	1	0	0
18	1	0	0	0	1	0	0	1	0	0	0	0	1	0	1	0	1	1	0	1	0	0	0	1	1	1	1	0	1
18	1	0	0	1	0	0	0	1	0	0	0	0	1	1	0	0	1	1	0	0	1	0	0	0	0	0	0	0	0
18	1	0	0	1	0	0	0	1	0	0	0	0	1	1	0	0	1	1	1	0	0	0	0	1	1	1	0	0	0
18	0	1	0	1	0	0	0	1	0	0	0	0	1	0	1	0	0	1	1	0	0	0	0	1	1	1	1	0	0
18	1	0	0	0	1	0	0	1	0	0	0	1	0	1	0	0	0	1	0	0	1	0	0	1	0	1	0	0	1
18	1	0	0	0	1	0	0	1	0	0	0	0	1	1	0	0	1	1	1	0	0	0	0	0	0	0	1	0	0
18	0	1	0	1	0	0	0	1	0	0	0	0	1	1	0	0	1	1	0	0	1	0	0	1	0	1	1	0	0
18	1	0	0	0	1	0	0	1	0	0	0	1	0	1	0	0	0	1	0	1	0	0	0	1	0	0	0	0	0
18	1	0	0	1	0	0	0	1	0	0	0	1	0	1	0	0	0	0	0	1	0	0	0	1	1	1	0	1	0
18	1	0	0	1	0	0	0	1	0	0	0	1	0	1	0	0	0	0	0	1	0	0	0	1	1	1	0	0	1
18	1	0	0	1	0	0	0	1	0	0	0	0	1	1	0	0	0	1	1	0	0	0	0	1	1	0	0	0	0
18	1	0	0	1	0	0	0	1	0	0	0	1	0	1	0	0	1	0	0	0	1	0	0	1	0	0	1	1	0
18	1	0	0	1	0	0	0	0	1	0	0	1	0	1	0	0	0	0	0	0	1	0	0	0	0	0	0	1	0
18	1	0	0	1	0	0	0	1	0	0	0	0	1	1	0	0	1	0	0	0	1	0	0	1	0	1	0	1	0
18	1	0	0	1	0	0	0	1	0	0	0	0	1	0	0	1	1	1	0	1	0	0	0	1	0	1	0	0	0
18	1	0	0	1	0	0	0	1	0	0	0	1	0	1	0	0	0	1	0	1	0	0	0	0	0	1	1	0	1
18	1	0	0	1	0	0	0	1	0	0	0	0	1	1	0	0	1	0	1	0	0	0	0	1	0	1	1	0	1
18	0	1	0	1	0	0	0	0	0	1	0	1	0	1	0	0	1	1	0	0	0	0	1	1	0	1	0	0	1
18	1	0	0	0	1	0	0	1	0	0	0	1	0	1	0	0	0	1	0	1	0	0	0	1	0	1	0	0	1
18	1	0	0	1	0	0	0	1	0	0	0	1	0	0	1	0	0	1	0	1	0	0	0	0	0	1	1	0	0
18	1	0	0	1	0	0	0	1	0	0	0	1	0	1	0	0	0	0	0	1	0	0	0	0	0	1	0	1	1
18	1	0	0	1	0	0	0	1	0	0	0	0	1	1	0	0	0	1	0	0	1	0	0	0	0	1	0	1	0
18	0	1	0	1	0	0	0	1	0	0	0	0	1	0	1	0	1	1	0	0	1	0	0	0	0	1	0	0	0
18	1	0	0	0	1	0	0	1	0	0	0	0	1	1	0	0	0	1	0	0	1	0	0	1	1	1	0	1	0
18	1	0	0	1	0	0	0	1	0	0	0	0	1	1	0	0	1	0	0	1	0	0	0	0	1	1	0	0	0
18	1	0	0	0	1	0	0	1	0	0	0	1	0	0	1	0	0	0	0	1	0	0	0	1	1	1	0	1	0
18	1	0	0	1	0	0	0	1	0	0	0	1	0	1	0	0	0	0	1	0	0	0	0	1	1	1	0	1	0
18	0	1	0	0	0	0	1	1	0	0	0	1	0	1	0	0	0	1	0	0	0	1	0	0	1	1	1	0	0
18	1	0	0	0	0	0	1	1	0	0	0	1	0	0	1	0	1	1	0	1	0	0	0	0	1	1	1	1	0
18	1	0	0	0	1	0	0	1	0	0	0	1	0	1	0	0	0	1	0	0	0	0	1	0	0	1	0	0	0
18	1	0	0	1	0	0	0	1	0	0	0	0	1	1	0	0	1	1	0	0	1	0	0	1	0	1	0	1	0
18	1	0	0	1	0	0	0	0	1	0	0	1	0	1	0	0	1	1	0	0	1	0	0	1	0	1	0	0	0
18	0	1	0	1	0	0	0	1	0	0	0	1	0	1	0	0	0	1	1	0	0	0	0	0	0	1	0	0	0
18	1	0	0	1	0	0	0	0	1	0	0	1	0	1	0	0	1	1	0	0	1	0	0	0	0	1	0	1	0
18	1	0	0	0	1	0	0	1	0	0	1	0	0	0	1	0	0	1	1	0	0	0	0	1	0	0	1	0	1
18	1	0	0	1	0	0	0	1	0	0	0	1	0	1	0	0	1	0	0	1	0	0	0	1	0	0	0	0	0
18	1	0	0	1	0	0	0	1	0	0	0	0	1	1	0	0	1	1	0	0	1	0	0	0	0	1	0	0	0
18	1	0	0	1	0	0	0	1	0	0	0	1	0	1	0	0	0	1	0	0	1	0	0	1	0	0	0	1	0
18	1	0	0	1	0	0	0	1	0	0	0	1	0	0	1	0	1	1	0	1	0	0	0	1	0	0	1	0	0
18	1	0	0	1	0	0	0	1	0	0	0	1	0	1	0	0	1	0	0	0	0	0	1	1	0	1	0	0	1
18	1	0	0	1	0	0	0	1	0	0	0	0	1	1	0	0	0	0	0	1	0	0	0	1	0	1	0	1	1
18	1	0	0	1	0	0	0	1	0	0	0	0	1	1	0	0	1	1	0	0	1	0	0	0	0	1	0	0	0
18	1	0	0	1	0	0	0	1	0	0	0	1	0	0	1	0	1	1	0	0	1	0	0	1	0	0	0	0	0
18	1	0	0	0	1	0	0	1	0	0	0	0	1	1	0	0	0	0	0	1	0	0	0	1	1	1	0	0	0
18	1	0	0	1	0	0	0	1	0	0	0	0	1	1	0	0	1	1	0	0	1	0	0	1	0	1	0	0	0
18	1	0	0	1	0	0	0	1	0	0	1	0	0	1	0	0	0	0	0	0	1	0	0	1	1	0	0	1	0
18	1	0	0	1	0	0	0	1	0	0	0	1	0	1	0	0	1	1	0	1	0	0	0	1	1	0	0	0	0
18	1	0	0	1	0	0	0	1	0	0	0	1	0	1	0	0	0	1	0	1	0	0	0	1	1	0	0	1	1
18	1	0	0	1	0	0	0	1	0	0	1	0	0	1	0	0	0	1	0	0	1	0	0	1	1	1	0	0	0
18	1	0	0	1	0	0	0	1	0	0	0	1	0	1	0	0	1	1	0	0	1	0	0	0	1	1	0	0	0
18	1	0	0	1	0	0	0	0	1	0	0	1	0	1	0	0	0	1	0	0	1	0	0	1	1	1	0	0	0
18	1	0	0	1	0	0	0	1	0	0	0	1	0	1	0	0	0	1	0	0	1	0	0	0	1	1	0	0	0
18	1	0	0	0	1	0	0	1	0	0	1	0	0	1	0	0	0	0	0	1	0	0	0	1	1	1	1	0	1
18	1	0	0	1	0	0	0	0	1	0	1	0	0	1	0	0	0	1	0	0	1	0	0	1	1	1	0	0	0
18	1	0	0	0	1	0	0	1	0	0	0	1	0	1	0	0	0	1	1	0	0	0	0	1	1	1	0	1	1
18	1	0	0	1	0	0	0	1	0	0	0	0	1	1	0	0	1	0	0	0	0	0	1	1	0	1	0	1	0
18	1	0	0	0	1	0	0	1	0	0	0	1	0	1	0	0	1	0	0	0	1	0	0	0	0	1	0	1	0
18	1	0	0	0	1	0	0	1	0	0	0	0	1	1	0	0	0	0	0	1	0	0	0	1	0	1	0	0	0
18	1	0	0	1	0	0	0	0	1	0	1	0	0	1	0	0	0	1	0	0	1	0	0	1	0	1	1	1	0
18	1	0	0	0	1	0	0	1	0	0	1	0	0	1	0	0	0	1	0	1	0	0	0	1	0	1	1	0	0
18	1	0	0	0	1	0	0	0	0	1	0	0	1	1	0	0	0	1	0	0	0	0	1	1	0	1	1	0	0
18	0	1	0	1	0	0	0	1	0	0	0	0	1	1	0	0	0	1	0	0	1	0	0	0	0	1	0	0	0
18	1	0	0	1	0	0	0	0	1	0	1	0	0	1	0	0	0	1	0	0	1	0	0	1	1	0	0	0	0
18	1	0	0	1	0	0	0	1	0	0	1	0	0	1	0	0	0	1	0	0	0	0	1	1	1	0	1	0	0
18	1	0	0	1	0	0	0	1	0	0	1	0	0	1	0	0	0	0	1	0	0	0	0	0	0	0	0	0	0
18	1	0	0	1	0	0	0	1	0	0	0	0	1	1	0	0	0	0	0	1	0	0	0	1	1	1	1	1	0
18	1	0	0	0	1	0	0	1	0	0	0	1	0	1	0	0	0	1	0	1	0	0	0	0	1	1	0	1	0
18	1	0	0	0	1	0	0	1	0	0	0	0	1	1	0	0	0	1	0	0	1	0	0	1	1	1	0	1	0
18	0	0	1	1	0	0	0	1	0	0	0	1	0	1	0	0	0	0	0	0	0	0	1	0	0	1	0	1	0
18	1	0	0	1	0	0	0	0	1	0	1	0	0	1	0	0	0	0	0	0	1	0	0	0	1	1	0	0	1
18	0	1	0	1	0	0	0	1	0	0	1	0	0	1	0	0	0	1	0	0	1	0	0	0	1	1	1	0	1
18	1	0	0	1	0	0	0	1	0	0	0	1	0	1	0	0	1	1	0	0	1	0	0	1	1	1	0	0	0
18	1	0	0	1	0	0	0	1	0	0	1	0	0	1	0	0	0	1	0	1	0	0	0	1	0	1	0	1	1
18	1	0	0	1	0	0	0	1	0	0	0	1	0	1	0	0	1	0	1	0	0	0	0	1	0	1	0	1	0
18	1	0	0	1	0	0	0	1	0	0	0	1	0	1	0	0	1	1	0	1	0	0	0	0	0	1	0	1	0
18	1	0	0	1	0	0	0	1	0	0	0	0	1	1	0	0	0	0	1	0	0	0	0	1	0	1	0	0	0
18	1	0	0	1	0	0	0	1	0	0	0	0	1	0	1	0	1	1	0	1	0	0	0	0	0	1	1	1	0
18	1	0	0	1	0	0	0	1	0	0	0	0	1	1	0	0	0	1	0	0	1	0	0	1	0	1	0	0	0
18	0	1	0	1	0	0	0	1	0	0	0	1	0	0	1	0	1	1	0	0	1	0	0	1	0	1	0	0	0
18	1	0	0	1	0	0	0	1	0	0	0	1	0	1	0	0	1	1	0	0	0	0	1	1	0	0	0	0	1
18	1	0	0	0	1	0	0	1	0	0	0	0	1	1	0	0	0	0	1	0	0	0	0	1	0	1	0	1	0
18	1	0	0	1	0	0	0	1	0	0	0	0	1	1	0	0	0	1	0	1	0	0	0	0	1	1	1	0	0
18	1	0	0	0	1	0	0	1	0	0	0	1	0	1	0	0	0	1	0	0	1	0	0	0	0	1	0	1	1
18	1	0	0	0	1	0	0	1	0	0	0	1	0	0	1	0	1	0	0	1	0	0	0	1	0	1	0	1	0
18	1	0	0	0	1	0	0	1	0	0	1	0	0	1	0	0	0	0	1	0	0	0	0	1	1	1	0	0	0
18	1	0	0	1	0	0	0	1	0	0	0	1	0	1	0	0	0	1	0	1	0	0	0	0	1	0	1	0	0
18	1	0	0	1	0	0	0	1	0	0	1	0	0	1	0	0	0	1	0	1	0	0	0	1	1	0	0	1	0
18	1	0	0	1	0	0	0	1	0	0	0	1	0	1	0	0	0	0	0	0	0	0	1	1	1	0	1	1	1
18	1	0	0	0	1	0	0	1	0	0	1	0	0	1	0	0	0	0	0	0	1	0	0	1	1	0	0	0	1
18	1	0	0	0	1	0	0	1	0	0	0	1	0	1	0	0	0	0	1	0	0	0	0	1	0	1	0	1	0
18	1	0	0	1	0	0	0	1	0	0	0	1	0	0	0	1	0	1	0	0	1	0	0	1	0	0	0	1	0
18	1	0	0	1	0	0	0	1	0	0	0	0	1	1	0	0	1	1	0	1	0	0	0	1	0	1	0	0	1
18	1	0	0	0	1	0	0	1	0	0	0	0	1	1	0	0	1	1	0	1	0	0	0	0	1	1	0	1	0
18	1	0	0	1	0	0	0	1	0	0	1	0	0	0	0	1	1	1	1	0	0	0	0	1	0	0	1	0	0
18	1	0	0	1	0	0	0	1	0	0	1	0	0	1	0	0	0	0	0	1	0	0	0	1	0	0	1	1	1
18	1	0	0	1	0	0	0	1	0	0	1	0	0	1	0	0	1	1	0	1	0	0	0	0	1	1	0	0	0
18	1	0	0	1	0	0	0	1	0	0	0	1	0	1	0	0	1	0	0	0	1	0	0	1	1	1	0	0	0
18	1	0	0	1	0	0	0	1	0	0	1	0	0	1	0	0	1	1	0	0	1	0	0	1	0	1	0	0	1
18	1	0	0	1	0	0	0	1	0	0	1	0	0	0	1	0	0	1	0	1	0	0	0	1	1	1	0	0	0
18	1	0	0	0	1	0	0	1	0	0	0	1	0	1	0	0	0	0	1	0	0	0	0	1	0	1	0	0	1
18	1	0	0	1	0	0	0	0	0	1	1	0	0	0	1	0	1	0	0	1	0	0	0	1	0	0	0	0	1
18	1	0	0	1	0	0	0	1	0	0	1	0	0	1	0	0	1	1	0	1	0	0	0	0	0	0	0	0	0
18	1	0	0	1	0	0	0	1	0	0	1	0	0	1	0	0	0	1	0	1	0	0	0	0	1	1	0	0	0
18	1	0	0	1	0	0	0	1	0	0	1	0	0	1	0	0	0	1	0	1	0	0	0	0	0	1	0	1	0
18	1	0	0	0	1	0	0	1	0	0	1	0	0	1	0	0	0	1	1	0	0	0	0	1	0	1	1	0	1
18	0	1	0	0	1	0	0	0	0	1	1	0	0	1	0	0	1	1	0	1	0	0	0	0	0	1	0	0	0
18	1	0	0	1	0	0	0	1	0	0	1	0	0	1	0	0	1	1	0	0	1	0	0	1	0	1	0	0	0
18	1	0	0	1	0	0	0	1	0	0	0	1	0	1	0	0	1	0	0	0	1	0	0	0	0	1	0	1	0
18	1	0	0	0	0	0	1	1	0	0	1	0	0	1	0	0	0	0	0	1	0	0	0	0	1	1	0	1	0
18	1	0	0	1	0	0	0	1	0	0	0	1	0	1	0	0	0	1	0	1	0	0	0	1	1	0	1	0	1
18	1	0	0	1	0	0	0	1	0	0	1	0	0	1	0	0	0	1	0	0	1	0	0	1	0	1	0	1	0
18	0	1	0	1	0	0	0	0	1	0	1	0	0	1	0	0	1	1	0	0	1	0	0	0	0	0	0	1	0
18	1	0	0	0	1	0	0	1	0	0	1	0	0	1	0	0	0	0	0	0	1	0	0	1	0	1	0	0	0
18	1	0	0	1	0	0	0	1	0	0	1	0	0	1	0	0	0	1	0	0	1	0	0	1	1	1	0	1	0
18	1	0	0	1	0	0	0	1	0	0	1	0	0	0	1	0	0	1	0	0	1	0	0	1	1	1	0	0	0
18	1	0	0	1	0	0	0	1	0	0	1	0	0	1	0	0	0	0	0	1	0	0	0	0	1	0	0	0	0
18	1	0	0	1	0	0	0	1	0	0	0	1	0	1	0	0	1	0	0	0	1	0	0	0	0	1	0	1	0
18	1	0	0	1	0	0	0	1	0	0	0	1	0	0	1	0	1	1	0	1	0	0	0	1	1	0	1	0	0
18	1	0	0	0	1	0	0	1	0	0	1	0	0	1	0	0	0	0	0	1	0	0	0	0	0	0	0	1	1
18	1	0	0	1	0	0	0	1	0	0	1	0	0	1	0	0	0	1	0	1	0	0	0	1	1	1	0	1	0
18	1	0	0	1	0	0	0	1	0	0	1	0	0	1	0	0	0	1	1	0	0	0	0	1	0	0	0	0	0
18	1	0	0	1	0	0	0	1	0	0	0	1	0	1	0	0	0	1	0	1	0	0	0	1	0	1	0	0	0
18	1	0	0	1	0	0	0	1	0	0	0	1	0	1	0	0	0	1	0	0	1	0	0	1	0	1	0	0	1
18	1	0	0	1	0	0	0	1	0	0	0	0	1	1	0	0	0	0	0	0	1	0	0	0	0	1	0	0	0
18	1	0	0	0	1	0	0	1	0	0	0	1	0	1	0	0	1	0	0	1	0	0	0	0	0	1	0	0	0
18	0	1	0	1	0	0	0	1	0	0	1	0	0	1	0	0	0	1	0	1	0	0	0	1	0	1	0	0	0
18	1	0	0	0	0	0	1	1	0	0	1	0	0	1	0	0	1	0	0	0	1	0	0	0	1	1	0	1	0
18	1	0	0	0	1	0	0	1	0	0	1	0	0	1	0	0	0	1	1	0	0	0	0	1	1	0	0	0	0
18	1	0	0	0	1	0	0	1	0	0	1	0	0	1	0	0	0	0	1	0	0	0	0	1	0	0	1	0	0
18	1	0	0	1	0	0	0	1	0	0	1	0	0	0	1	0	0	0	0	0	1	0	0	0	0	0	1	0	0
18	1	0	0	1	0	0	0	1	0	0	0	1	0	0	1	0	1	1	0	0	1	0	0	1	0	1	0	0	0
18	1	0	0	0	1	0	0	1	0	0	1	0	0	1	0	0	0	0	1	0	0	0	0	0	0	1	0	0	0
18	1	0	0	1	0	0	0	1	0	0	0	1	0	1	0	0	0	1	0	0	1	0	0	0	0	1	0	1	0
18	1	0	0	1	0	0	0	1	0	0	0	1	0	1	0	0	0	0	0	0	1	0	0	1	0	1	0	1	0
18	1	0	0	1	0	0	0	1	0	0	1	0	0	1	0	0	1	0	0	0	1	0	0	1	0	1	0	0	0
18	1	0	0	1	0	0	0	0	1	0	1	0	0	1	0	0	1	1	0	0	1	0	0	0	0	1	0	0	1
18	1	0	0	1	0	0	0	1	0	0	1	0	0	0	1	0	0	1	0	0	1	0	0	1	0	1	0	0	0
18	1	0	0	1	0	0	0	0	1	0	1	0	0	1	0	0	0	0	0	0	1	0	0	0	1	1	0	1	0
18	1	0	0	1	0	0	0	1	0	0	1	0	0	1	0	0	1	1	0	1	0	0	0	1	0	1	0	0	1
18	1	0	0	0	1	0	0	1	0	0	1	0	0	0	1	0	0	0	0	1	0	0	0	1	0	1	1	0	1
18	1	0	0	0	1	0	0	1	0	0	1	0	0	1	0	0	0	1	0	1	0	0	0	1	0	1	1	0	1
18	1	0	0	1	0	0	0	1	0	0	1	0	0	1	0	0	1	1	0	0	1	0	0	0	0	1	0	0	0
18	0	0	1	1	0	0	0	1	0	0	1	0	0	1	0	0	0	0	0	0	0	0	1	1	0	1	1	0	0
18	1	0	0	1	0	0	0	1	0	0	1	0	0	1	0	0	0	1	0	0	1	0	0	0	1	1	0	0	1
18	1	0	0	1	0	0	0	1	0	0	1	0	0	1	0	0	0	0	0	1	0	0	0	0	0	1	0	0	1
18	1	0	0	0	1	0	0	1	0	0	1	0	0	1	0	0	0	0	0	1	0	0	0	0	0	1	0	0	0
18	1	0	0	0	1	0	0	1	0	0	1	0	0	1	0	0	0	0	0	1	0	0	0	1	1	0	0	0	0
18	1	0	0	1	0	0	0	1	0	0	0	0	1	0	0	1	1	1	0	0	1	0	0	1	1	0	1	0	0
18	1	0	0	1	0	0	0	1	0	0	0	0	1	0	1	0	1	1	0	1	0	0	0	1	1	0	1	0	0
18	0	1	0	0	1	0	0	0	1	0	1	0	0	1	0	0	0	1	0	0	1	0	0	0	0	0	0	0	0
18	1	0	0	1	0	0	0	1	0	0	1	0	0	1	0	0	0	0	1	0	0	0	0	1	1	1	0	1	0
18	1	0	0	0	1	0	0	1	0	0	0	0	1	1	0	0	1	1	0	1	0	0	0	1	1	1	0	0	0
18	1	0	0	1	0	0	0	1	0	0	1	0	0	1	0	0	0	1	0	1	0	0	0	1	1	0	0	1	0
18	0	1	0	0	1	0	0	1	0	0	1	0	0	0	1	0	0	1	0	1	0	0	0	1	1	0	0	0	1
18	1	0	0	0	1	0	0	1	0	0	1	0	0	1	0	0	0	0	0	1	0	0	0	1	1	0	1	0	1
18	1	0	0	0	1	0	0	1	0	0	0	1	0	1	0	0	0	0	0	0	1	0	0	1	0	1	0	0	1
18	1	0	0	1	0	0	0	1	0	0	0	1	0	1	0	0	1	0	0	0	1	0	0	0	0	1	1	1	0
18	0	1	0	0	1	0	0	1	0	0	1	0	0	0	1	0	0	1	0	1	0	0	0	1	0	0	0	0	1
18	1	0	0	1	0	0	0	1	0	0	1	0	0	1	0	0	1	1	0	1	0	0	0	1	1	1	0	0	0
18	1	0	0	0	1	0	0	1	0	0	0	1	0	1	0	0	0	0	1	0	0	0	0	0	0	1	0	0	0
18	1	0	0	0	0	0	1	1	0	0	0	0	1	1	0	0	1	1	0	0	0	1	0	1	1	1	0	0	0
18	1	0	0	0	0	0	1	1	0	0	0	1	0	1	0	0	1	1	1	0	0	0	0	1	0	1	0	1	1
18	0	1	0	0	1	0	0	1	0	0	1	0	0	1	0	0	0	1	0	0	1	0	0	1	0	0	0	0	1
18	0	1	0	0	1	0	0	0	1	0	1	0	0	1	0	0	0	1	0	0	1	0	0	0	0	0	0	1	0
18	1	0	0	0	0	0	1	0	1	0	1	0	0	1	0	0	0	1	0	0	1	0	0	1	0	0	0	1	0
18	1	0	0	1	0	0	0	1	0	0	0	0	1	1	0	0	0	1	0	0	1	0	0	1	1	1	0	0	0
18	1	0	0	1	0	0	0	1	0	0	0	1	0	1	0	0	1	1	1	0	0	0	0	0	0	1	0	0	0
18	1	0	0	1	0	0	0	1	0	0	1	0	0	1	0	0	0	1	0	1	0	0	0	1	0	1	0	0	0
18	1	0	0	0	1	0	0	1	0	0	1	0	0	1	0	0	0	0	1	0	0	0	0	1	0	1	0	0	0
18	1	0	0	0	0	0	1	1	0	0	0	1	0	1	0	0	0	0	0	1	0	0	0	1	1	1	0	1	1
18	1	0	0	0	1	0	0	1	0	0	0	1	0	1	0	0	0	1	0	1	0	0	0	1	1	1	0	1	0
18	1	0	0	0	1	0	0	0	0	1	1	0	0	1	0	0	0	1	0	1	0	0	0	1	0	1	0	0	0
18	1	0	0	1	0	0	0	1	0	0	0	1	0	0	1	0	0	1	0	0	1	0	0	1	1	1	1	0	0
18	1	0	0	1	0	0	0	1	0	0	1	0	0	1	0	0	0	1	0	0	0	0	1	0	0	0	0	0	0
18	1	0	0	1	0	0	0	1	0	0	0	0	1	1	0	0	0	1	0	0	1	0	0	0	0	1	0	0	0
18	1	0	0	0	1	0	0	1	0	0	0	1	0	1	0	0	0	1	0	1	0	0	0	1	1	0	0	0	0
18	1	0	0	1	0	0	0	1	0	0	0	1	0	1	0	0	0	1	0	0	1	0	0	0	0	1	0	0	1
18	1	0	0	0	1	0	0	1	0	0	1	0	0	1	0	0	0	1	0	1	0	0	0	1	0	1	0	0	1
18	1	0	0	0	1	0	0	1	0	0	1	0	0	1	0	0	0	1	1	0	0	0	0	1	0	1	0	0	1
18	1	0	0	1	0	0	0	1	0	0	1	0	0	1	0	0	0	1	0	1	0	0	0	1	0	1	1	0	0
18	1	0	0	1	0	0	0	1	0	0	0	0	1	1	0	0	0	0	0	1	0	0	0	1	1	1	0	0	1
18	1	0	0	1	0	0	0	1	0	0	0	1	0	1	0	0	1	1	0	0	1	0	0	1	0	1	1	0	1
18	1	0	0	1	0	0	0	1	0	0	0	0	1	1	0	0	1	1	1	0	0	0	0	1	0	1	0	1	0
18	1	0	0	1	0	0	0	1	0	0	0	1	0	1	0	0	1	1	0	0	1	0	0	1	0	0	1	1	0
18	1	0	0	1	0	0	0	0	0	1	0	1	0	1	0	0	1	1	0	0	0	0	1	1	1	0	0	0	0
18	1	0	0	0	1	0	0	1	0	0	1	0	0	1	0	0	0	1	0	0	1	0	0	1	0	0	0	0	0
18	1	0	0	0	1	0	0	1	0	0	1	0	0	1	0	0	0	0	0	1	0	0	0	1	0	0	0	1	0
18	1	0	0	0	0	0	1	1	0	0	0	1	0	1	0	0	1	1	0	0	1	0	0	0	1	1	0	0	0
18	1	0	0	1	0	0	0	1	0	0	0	1	0	1	0	0	0	0	0	0	1	0	0	0	1	1	0	1	0
18	1	0	0	1	0	0	0	1	0	0	0	0	1	1	0	0	0	1	0	0	1	0	0	0	1	1	0	1	0
18	1	0	0	1	0	0	0	1	0	0	0	0	1	1	0	0	1	1	0	0	1	0	0	1	1	1	0	0	0
18	1	0	0	0	1	0	0	1	0	0	0	0	1	1	0	0	0	1	0	0	1	0	0	1	1	1	1	0	0
18	1	0	0	1	0	0	0	1	0	0	1	0	0	1	0	0	0	0	0	0	1	0	0	0	1	0	0	1	0
18	1	0	0	1	0	0	0	1	0	0	0	1	0	1	0	0	0	0	0	0	1	0	0	1	1	1	0	1	0
18	1	0	0	1	0	0	0	1	0	0	1	0	0	1	0	0	1	1	0	0	1	0	0	0	0	1	1	1	0
18	1	0	0	1	0	0	0	1	0	0	0	1	0	0	1	0	1	0	0	0	1	0	0	1	0	1	1	0	1
18	1	0	0	1	0	0	0	1	0	0	1	0	0	1	0	0	0	1	0	0	1	0	0	1	0	1	0	1	0
18	1	0	0	1	0	0	0	1	0	0	1	0	0	1	0	0	0	0	0	0	1	0	0	0	1	1	0	0	1
18	1	0	0	1	0	0	0	1	0	0	0	0	1	1	0	0	1	0	1	0	0	0	0	1	0	1	0	1	0
18	1	0	0	1	0	0	0	1	0	0	0	0	1	1	0	0	0	1	0	0	1	0	0	0	0	0	0	0	0
18	1	0	0	1	0	0	0	1	0	0	0	1	0	1	0	0	1	1	0	0	1	0	0	0	0	1	0	1	0
18	1	0	0	1	0	0	0	0	1	0	0	1	0	1	0	0	1	1	0	0	1	0	0	0	0	1	0	1	0
18	0	1	0	1	0	0	0	1	0	0	1	0	0	0	1	0	0	1	0	0	1	0	0	1	1	1	0	1	0
18	1	0	0	1	0	0	0	1	0	0	0	0	1	1	0	0	1	1	1	0	0	0	0	0	0	1	1	0	0
18	1	0	0	1	0	0	0	0	0	1	0	1	0	1	0	0	1	0	0	1	0	0	0	1	0	0	0	1	0
18	1	0	0	0	1	0	0	1	0	0	0	0	1	1	0	0	0	0	0	1	0	0	0	1	1	1	0	1	0
18	1	0	0	1	0	0	0	1	0	0	0	0	1	0	0	1	0	1	0	0	1	0	0	1	0	1	1	0	1
18	1	0	0	0	1	0	0	1	0	0	0	1	0	1	0	0	0	1	0	0	1	0	0	1	0	1	1	0	1
18	1	0	0	1	0	0	0	1	0	0	1	0	0	0	1	0	0	0	0	0	1	0	0	1	1	1	0	0	0
18	1	0	0	1	0	0	0	1	0	0	0	1	0	1	0	0	1	1	0	1	0	0	0	1	1	0	0	0	1
18	1	0	0	1	0	0	0	1	0	0	0	1	0	1	0	0	0	0	0	1	0	0	0	0	0	1	1	0	0
18	1	0	0	1	0	0	0	1	0	0	0	1	0	1	0	0	0	1	0	0	1	0	0	0	1	1	0	0	0
18	1	0	0	1	0	0	0	1	0	0	0	1	0	1	0	0	0	0	1	0	0	0	0	0	1	1	0	0	1
18	1	0	0	1	0	0	0	1	0	0	0	0	1	0	1	0	1	1	0	0	1	0	0	1	1	1	0	1	1
18	1	0	0	1	0	0	0	1	0	0	1	0	0	1	0	0	0	1	0	0	1	0	0	0	0	1	1	1	0
18	1	0	0	0	0	0	1	0	1	0	1	0	0	1	0	0	1	1	0	0	1	0	0	0	1	1	0	0	0
18	1	0	0	1	0	0	0	1	0	0	0	1	0	1	0	0	0	1	0	1	0	0	0	1	1	1	0	0	1
18	1	0	0	1	0	0	0	1	0	0	0	0	1	1	0	0	1	1	0	1	0	0	0	1	1	1	0	0	0
18	1	0	0	1	0	0	0	0	0	1	0	0	1	1	0	0	1	1	0	0	0	0	1	1	0	1	1	0	0
18	1	0	0	0	1	0	0	1	0	0	1	0	0	1	0	0	0	1	0	1	0	0	0	0	0	1	0	0	1
18	1	0	0	1	0	0	0	0	0	1	0	1	0	1	0	0	0	1	0	1	0	0	0	0	1	1	1	0	1
18	1	0	0	1	0	0	0	1	0	0	0	0	1	1	0	0	1	0	0	0	1	0	0	1	1	1	0	1	1
18	1	0	0	0	1	0	0	1	0	0	0	0	1	1	0	0	0	0	0	0	1	0	0	1	0	1	0	1	0
18	1	0	0	0	1	0	0	1	0	0	1	0	0	1	0	0	1	0	1	0	0	0	0	1	0	1	0	0	0
18	1	0	0	0	1	0	0	1	0	0	1	0	0	1	0	0	0	0	1	0	0	0	0	1	0	0	0	1	1
18	1	0	0	1	0	0	0	1	0	0	0	1	0	1	0	0	1	1	0	0	1	0	0	1	0	0	0	0	0
18	1	0	0	0	1	0	0	1	0	0	0	1	0	0	1	0	0	1	0	0	1	0	0	1	0	1	0	0	0
18	1	0	0	1	0	0	0	1	0	0	0	0	1	1	0	0	1	1	0	0	1	0	0	1	0	1	1	0	0
18	1	0	0	0	0	0	1	1	0	0	0	0	1	0	1	0	1	0	0	1	0	0	0	1	0	1	0	0	0
18	1	0	0	1	0	0	0	1	0	0	0	0	1	1	0	0	1	0	0	0	1	0	0	1	1	1	0	0	0
18	1	0	0	1	0	0	0	1	0	0	0	1	0	1	0	0	1	0	1	0	0	0	0	0	0	0	0	1	0
18	1	0	0	1	0	0	0	1	0	0	0	1	0	1	0	0	1	1	0	1	0	0	0	1	0	0	0	0	0
18	1	0	0	1	0	0	0	1	0	0	0	1	0	1	0	0	1	0	0	0	1	0	0	0	0	1	0	0	0
18	1	0	0	0	0	0	1	1	0	0	0	0	1	1	0	0	0	1	0	0	1	0	0	1	0	1	1	1	0
18	1	0	0	1	0	0	0	1	0	0	0	1	0	0	1	0	0	1	0	1	0	0	0	0	1	1	0	0	0
18	1	0	0	1	0	0	0	1	0	0	0	1	0	1	0	0	0	1	0	1	0	0	0	1	0	0	0	1	0
18	1	0	0	1	0	0	0	1	0	0	0	0	1	0	0	1	0	1	1	0	0	0	0	1	0	1	1	0	0
18	1	0	0	0	1	0	0	0	0	1	1	0	0	1	0	0	0	1	0	1	0	0	0	1	0	1	1	0	0
18	1	0	0	0	1	0	0	1	0	0	0	1	0	1	0	0	0	1	0	1	0	0	0	1	0	1	0	1	0
18	1	0	0	1	0	0	0	1	0	0	0	0	1	1	0	0	1	0	0	0	1	0	0	1	1	1	0	1	1
18	1	0	0	1	0	0	0	1	0	0	0	0	1	1	0	0	1	1	0	1	0	0	0	0	0	1	0	0	0
18	1	0	0	0	1	0	0	1	0	0	0	0	1	1	0	0	1	0	0	0	1	0	0	1	0	1	1	0	0
18	1	0	0	0	1	0	0	1	0	0	1	0	0	1	0	0	0	1	1	0	0	0	0	1	1	0	0	0	0
18	1	0	0	1	0	0	0	1	0	0	1	0	0	0	1	0	0	1	0	0	1	0	0	1	0	0	0	1	0
18	0	1	0	1	0	0	0	1	0	0	1	0	0	1	0	0	1	1	0	0	1	0	0	0	1	0	0	0	1
18	1	0	0	1	0	0	0	1	0	0	0	0	1	1	0	0	0	0	0	1	0	0	0	1	1	1	0	0	0
18	1	0	0	0	1	0	0	1	0	0	0	1	0	1	0	0	0	0	0	1	0	0	0	1	0	1	0	0	0
18	1	0	0	1	0	0	0	1	0	0	0	0	1	1	0	0	1	0	0	0	1	0	0	1	0	1	0	0	0
18	1	0	0	1	0	0	0	1	0	0	0	0	1	0	1	0	1	1	0	0	0	0	1	0	0	1	0	0	0
18	1	0	0	1	0	0	0	1	0	0	0	1	0	1	0	0	1	0	0	0	1	0	0	1	0	1	0	0	0
18	1	0	0	1	0	0	0	1	0	0	1	0	0	1	0	0	0	0	0	0	1	0	0	1	1	0	1	1	1
18	1	0	0	1	0	0	0	1	0	0	0	1	0	1	0	0	1	1	0	1	0	0	0	1	1	0	0	1	0
18	0	0	1	1	0	0	0	1	0	0	0	1	0	1	0	0	1	1	0	1	0	0	0	0	1	0	0	0	0
18	1	0	0	0	1	0	0	1	0	0	0	1	0	1	0	0	0	1	1	0	0	0	0	1	1	1	0	1	0
18	1	0	0	1	0	0	0	1	0	0	0	1	0	1	0	0	1	1	0	0	1	0	0	1	0	1	0	1	0
18	1	0	0	1	0	0	0	1	0	0	1	0	0	1	0	0	0	0	1	0	0	0	0	1	1	0	0	0	1
18	1	0	0	1	0	0	0	1	0	0	0	0	1	1	0	0	1	1	0	0	1	0	0	1	0	1	1	0	1
18	1	0	0	1	0	0	0	1	0	0	0	0	1	1	0	0	1	0	0	0	1	0	0	1	0	1	0	0	1
18	1	0	0	1	0	0	0	1	0	0	0	0	1	1	0	0	1	1	0	0	1	0	0	1	1	1	0	0	1
18	1	0	0	0	1	0	0	1	0	0	1	0	0	1	0	0	0	1	0	1	0	0	0	0	1	1	1	1	0
18	0	1	0	1	0	0	0	0	1	0	0	1	0	1	0	0	0	1	0	0	1	0	0	0	0	1	0	0	0
18	1	0	0	1	0	0	0	1	0	0	0	1	0	1	0	0	0	0	0	0	1	0	0	1	0	0	0	0	0
18	1	0	0	0	1	0	0	1	0	0	0	0	1	1	0	0	0	1	0	0	0	0	1	0	0	0	0	0	0
18	1	0	0	1	0	0	0	1	0	0	0	0	1	1	0	0	1	1	0	0	1	0	0	1	0	1	0	0	0
18	1	0	0	1	0	0	0	1	0	0	0	1	0	0	1	0	1	0	0	0	1	0	0	1	0	1	0	1	1
18	1	0	0	0	1	0	0	1	0	0	0	1	0	1	0	0	0	0	0	1	0	0	0	1	0	1	1	0	0
18	1	0	0	1	0	0	0	0	1	0	0	0	1	1	0	0	1	0	0	1	0	0	0	0	0	1	0	1	0
18	1	0	0	0	1	0	0	1	0	0	0	0	1	1	0	0	0	1	0	1	0	0	0	0	1	1	0	0	0
18	1	0	0	0	1	0	0	1	0	0	0	0	1	0	1	0	0	0	1	0	0	0	0	1	0	1	0	0	0
18	1	0	0	1	0	0	0	1	0	0	0	0	1	0	1	0	1	1	0	1	0	0	0	1	1	1	0	0	0
18	1	0	0	1	0	0	0	1	0	0	0	0	1	1	0	0	1	1	0	1	0	0	0	0	0	1	0	0	0
18	1	0	0	0	0	0	1	1	0	0	0	0	1	1	0	0	0	0	0	0	1	0	0	1	1	1	0	0	0
18	1	0	0	0	0	0	1	1	0	0	0	0	1	1	0	0	1	0	0	1	0	0	0	1	1	1	0	0	0
18	1	0	0	1	0	0	0	1	0	0	0	0	1	1	0	0	1	0	0	0	1	0	0	0	0	1	0	0	0
18	1	0	0	0	1	0	0	1	0	0	0	0	1	1	0	0	0	1	0	1	0	0	0	1	0	1	0	0	0
18	1	0	0	1	0	0	0	1	0	0	0	1	0	1	0	0	0	1	1	0	0	0	0	0	1	1	0	0	0
18	1	0	0	1	0	0	0	1	0	0	0	0	1	0	1	0	1	0	0	0	1	0	0	1	1	1	0	1	1
18	1	0	0	1	0	0	0	1	0	0	0	0	1	0	1	0	0	1	0	1	0	0	0	1	1	1	0	0	0
18	1	0	0	0	1	0	0	1	0	0	0	1	0	1	0	0	0	0	0	1	0	0	0	0	0	1	0	0	0
18	1	0	0	0	0	0	1	1	0	0	0	1	0	1	0	0	1	0	0	0	1	0	0	1	0	1	0	0	0
18	0	1	0	1	0	0	0	1	0	0	0	0	1	1	0	0	0	1	0	0	1	0	0	1	1	1	0	0	0
18	1	0	0	1	0	0	0	1	0	0	0	0	1	0	1	0	1	1	0	0	1	0	0	1	0	1	0	0	0
18	1	0	0	0	0	0	1	1	0	0	0	0	1	1	0	0	1	0	1	0	0	0	0	0	0	1	0	0	0
18	1	0	0	1	0	0	0	0	1	0	0	0	1	1	0	0	0	0	0	0	1	0	0	0	1	1	0	1	0
18	1	0	0	1	0	0	0	1	0	0	0	0	1	1	0	0	1	1	0	0	1	0	0	1	0	1	1	0	1
18	1	0	0	0	1	0	0	1	0	0	1	0	0	1	0	0	0	0	0	0	1	0	0	0	1	0	1	0	0
18	1	0	0	1	0	0	0	1	0	0	0	0	1	1	0	0	1	1	0	0	0	0	1	1	0	1	1	0	0
18	1	0	0	1	0	0	0	1	0	0	0	0	1	1	0	0	1	1	0	0	1	0	0	1	0	1	0	1	0
18	1	0	0	1	0	0	0	1	0	0	1	0	0	1	0	0	0	1	0	0	1	0	0	1	1	1	1	0	0
18	1	0	0	0	1	0	0	1	0	0	0	0	1	1	0	0	0	1	1	0	0	0	0	0	0	1	0	1	0
18	1	0	0	1	0	0	0	1	0	0	0	0	1	1	0	0	0	1	0	0	1	0	0	1	0	1	0	0	1
18	1	0	0	1	0	0	0	1	0	0	0	0	1	0	1	0	0	0	0	0	0	1	0	1	1	1	1	0	0
18	1	0	0	1	0	0	0	1	0	0	0	0	1	0	1	0	0	1	0	0	1	0	0	1	1	1	0	0	0
18	1	0	0	1	0	0	0	1	0	0	0	1	0	1	0	0	0	1	1	0	0	0	0	1	1	1	0	0	0
18	1	0	0	1	0	0	0	1	0	0	0	0	1	1	0	0	1	1	0	1	0	0	0	0	1	1	0	0	0
18	1	0	0	1	0	0	0	1	0	0	0	0	1	0	1	0	1	0	1	0	0	0	0	1	0	1	1	0	1
18	1	0	0	1	0	0	0	1	0	0	0	1	0	1	0	0	0	1	0	0	0	0	1	0	0	1	1	0	0
18	1	0	0	1	0	0	0	1	0	0	0	0	1	1	0	0	1	1	1	0	0	0	0	1	1	0	0	1	0
18	0	0	1	0	0	0	1	1	0	0	0	1	0	1	0	0	1	1	0	1	0	0	0	0	0	1	0	0	0
18	1	0	0	1	0	0	0	1	0	0	0	1	0	1	0	0	0	0	1	0	0	0	0	0	1	1	0	0	0
18	1	0	0	0	1	0	0	1	0	0	0	0	1	1	0	0	0	0	0	1	0	0	0	0	1	1	0	0	0
18	1	0	0	1	0	0	0	1	0	0	0	0	1	1	0	0	1	1	0	0	1	0	0	1	1	1	0	0	0
18	1	0	0	0	0	0	1	1	0	0	0	1	0	0	1	0	0	0	0	0	1	0	0	0	0	0	0	1	0
18	1	0	0	0	1	0	0	1	0	0	0	1	0	1	0	0	1	1	0	1	0	0	0	1	0	1	0	0	0
18	1	0	0	0	0	0	1	1	0	0	0	1	0	1	0	0	1	1	0	0	1	0	0	1	0	1	1	0	1
18	1	0	0	0	1	0	0	1	0	0	0	0	1	1	0	0	1	0	0	1	0	0	0	1	1	1	0	0	0
18	1	0	0	1	0	0	0	0	1	0	0	1	0	1	0	0	0	1	0	0	1	0	0	0	0	0	0	0	0
18	1	0	0	1	0	0	0	1	0	0	0	1	0	1	0	0	0	0	0	0	1	0	0	1	0	0	0	1	0
18	1	0	0	0	1	0	0	1	0	0	0	0	1	1	0	0	0	1	0	1	0	0	0	1	1	0	0	0	1
18	1	0	0	1	0	0	0	1	0	0	0	1	0	1	0	0	1	1	0	0	1	0	0	1	0	0	0	1	1
18	1	0	0	0	0	0	1	1	0	0	0	1	0	1	0	0	1	1	0	0	1	0	0	1	1	0	0	0	0
18	0	1	0	1	0	0	0	1	0	0	0	0	1	1	0	0	1	0	0	0	1	0	0	0	0	1	0	1	0
18	1	0	0	1	0	0	0	1	0	0	0	1	0	1	0	0	0	0	0	0	1	0	0	1	1	1	0	0	0
18	1	0	0	0	1	0	0	1	0	0	0	0	1	1	0	0	0	1	0	0	1	0	0	1	0	1	0	0	0
18	1	0	0	1	0	0	0	1	0	0	0	1	0	1	0	0	1	1	0	1	0	0	0	0	0	1	0	1	0
18	1	0	0	1	0	0	0	1	0	0	0	0	1	1	0	0	1	1	1	0	0	0	0	1	0	0	0	0	0
18	0	1	0	0	1	0	0	1	0	0	0	0	1	0	0	1	0	1	0	1	0	0	0	1	1	0	0	0	0
18	0	1	0	0	1	0	0	1	0	0	0	1	0	1	0	0	0	0	0	0	1	0	0	1	0	0	0	1	1
18	1	0	0	0	0	0	1	1	0	0	0	0	1	0	1	0	1	1	0	1	0	0	0	1	1	1	1	0	0
18	1	0	0	1	0	0	0	1	0	0	0	0	1	1	0	0	1	1	0	0	1	0	0	1	0	1	0	0	1
18	1	0	0	1	0	0	0	1	0	0	0	1	0	1	0	0	1	1	0	0	1	0	0	1	0	1	1	0	0
18	1	0	0	0	1	0	0	1	0	0	1	0	0	1	0	0	0	0	1	0	0	0	0	1	0	0	0	0	1
18	1	0	0	0	0	0	1	1	0	0	1	0	0	1	0	0	0	0	0	0	1	0	0	1	1	0	0	0	0
18	1	0	0	1	0	0	0	1	0	0	1	0	0	0	1	0	0	1	0	1	0	0	0	1	0	1	1	1	0
18	0	1	0	0	1	0	0	1	0	0	1	0	0	1	0	0	0	0	1	0	0	0	0	1	1	1	1	0	0
18	0	1	0	1	0	0	0	0	1	0	1	0	0	1	0	0	0	1	0	0	1	0	0	0	0	0	0	0	0
18	1	0	0	1	0	0	0	1	0	0	1	0	0	1	0	0	0	0	0	0	1	0	0	1	0	0	0	1	0
18	1	0	0	1	0	0	0	1	0	0	0	1	0	1	0	0	1	1	0	0	1	0	0	1	1	1	0	0	0
18	0	1	0	0	0	0	1	1	0	0	1	0	0	1	0	0	0	0	0	0	1	0	0	0	1	0	0	1	0
18	1	0	0	0	1	0	0	1	0	0	1	0	0	1	0	0	0	0	1	0	0	0	0	0	0	1	0	0	0
18	1	0	0	1	0	0	0	1	0	0	0	0	1	1	0	0	1	0	0	0	1	0	0	1	0	1	0	1	1
18	1	0	0	0	0	0	1	1	0	0	1	0	0	1	0	0	0	0	0	1	0	0	0	0	1	1	0	0	1
18	1	0	0	0	0	0	1	1	0	0	1	0	0	1	0	0	1	1	0	1	0	0	0	1	1	1	0	1	0
18	1	0	0	1	0	0	0	1	0	0	0	0	1	0	0	1	1	1	0	0	1	0	0	1	0	1	0	0	0
18	1	0	0	0	0	0	1	1	0	0	0	1	0	1	0	0	0	1	0	1	0	0	0	0	0	1	0	0	1
18	1	0	0	1	0	0	0	1	0	0	0	1	0	0	1	0	1	1	1	0	0	0	0	1	0	0	0	0	0
18	1	0	0	0	0	0	1	0	0	1	1	0	0	1	0	0	1	1	0	1	0	0	0	0	1	1	0	1	0
18	1	0	0	0	0	0	1	1	0	0	0	1	0	1	0	0	1	1	0	1	0	0	0	1	1	1	0	0	0
18	1	0	0	1	0	0	0	1	0	0	0	1	0	1	0	0	0	1	1	0	0	0	0	1	0	0	0	0	0
18	1	0	0	0	1	0	0	1	0	0	1	0	0	1	0	0	0	0	0	1	0	0	0	0	1	0	0	0	1
18	1	0	0	0	0	0	1	1	0	0	0	1	0	0	1	0	0	0	1	0	0	0	0	1	0	1	0	1	0
18	1	0	0	1	0	0	0	1	0	0	0	0	1	1	0	0	0	0	0	0	1	0	0	1	0	1	0	0	0
18	1	0	0	1	0	0	0	1	0	0	0	1	0	1	0	0	1	0	0	1	0	0	0	1	1	1	0	1	0
18	1	0	0	1	0	0	0	1	0	0	0	1	0	0	1	0	0	0	1	0	0	0	0	1	1	1	1	1	0
18	1	0	0	1	0	0	0	0	1	0	0	0	1	1	0	0	1	1	0	0	1	0	0	0	1	1	0	0	0
18	1	0	0	1	0	0	0	1	0	0	0	0	1	1	0	0	1	1	0	0	1	0	0	0	1	1	1	0	0
18	1	0	0	1	0	0	0	1	0	0	0	1	0	1	0	0	0	1	0	1	0	0	0	1	1	1	1	0	0
18	1	0	0	1	0	0	0	1	0	0	0	1	0	1	0	0	0	1	1	0	0	0	0	0	1	1	0	0	0
18	1	0	0	0	0	0	1	1	0	0	0	0	1	0	1	0	0	1	0	1	0	0	0	1	0	1	1	0	1
18	1	0	0	0	1	0	0	1	0	0	1	0	0	1	0	0	1	1	0	1	0	0	0	1	0	1	0	0	0
18	1	0	0	1	0	0	0	1	0	0	0	0	1	1	0	0	1	1	1	0	0	0	0	0	0	0	0	0	0
18	1	0	0	1	0	0	0	1	0	0	0	1	0	1	0	0	0	0	0	1	0	0	0	0	0	1	0	0	0
18	1	0	0	0	1	0	0	1	0	0	0	1	0	1	0	0	0	1	0	0	1	0	0	0	1	1	0	0	0
18	1	0	0	1	0	0	0	1	0	0	0	0	1	1	0	0	1	1	0	1	0	0	0	1	1	1	1	0	1
18	1	0	0	0	1	0	0	1	0	0	0	0	1	1	0	0	0	0	1	0	0	0	0	1	0	1	0	1	0
18	1	0	0	0	0	0	1	1	0	0	0	1	0	1	0	0	0	1	0	0	1	0	0	0	1	1	0	1	0
18	1	0	0	0	1	0	0	1	0	0	0	0	1	1	0	0	0	0	1	0	0	0	0	1	0	1	0	0	0
18	1	0	0	0	1	0	0	1	0	0	0	1	0	1	0	0	0	0	0	1	0	0	0	1	0	1	0	1	1
18	1	0	0	0	0	0	1	1	0	0	0	1	0	1	0	0	0	1	1	0	0	0	0	1	0	1	0	0	1
18	1	0	0	1	0	0	0	0	1	0	0	1	0	1	0	0	1	1	0	0	1	0	0	0	0	0	0	0	1
18	1	0	0	0	0	0	1	1	0	0	0	1	0	0	1	0	1	0	0	1	0	0	0	1	0	0	0	0	0
18	1	0	0	1	0	0	0	1	0	0	1	0	0	1	0	0	0	1	0	0	1	0	0	1	0	0	0	1	0
18	1	0	0	0	1	0	0	1	0	0	0	0	1	1	0	0	1	0	0	0	1	0	0	1	1	1	0	1	0
18	0	1	0	1	0	0	0	1	0	0	0	0	1	0	0	1	1	1	0	0	1	0	0	1	0	1	0	1	0
18	1	0	0	0	1	0	0	1	0	0	0	0	1	1	0	0	0	0	1	0	0	0	0	1	0	0	0	1	1
18	1	0	0	0	1	0	0	1	0	0	0	1	0	1	0	0	0	1	0	0	1	0	0	1	1	0	1	0	0
18	1	0	0	1	0	0	0	1	0	0	0	1	0	1	0	0	0	1	0	1	0	0	0	1	1	0	0	0	1
18	1	0	0	0	1	0	0	1	0	0	0	1	0	0	1	0	0	0	0	1	0	0	0	1	0	1	0	0	0
18	1	0	0	1	0	0	0	0	1	0	1	0	0	1	0	0	0	0	0	0	1	0	0	0	1	1	0	0	0
18	1	0	0	1	0	0	0	1	0	0	0	1	0	1	0	0	1	1	0	0	1	0	0	0	1	1	1	0	1
18	1	0	0	1	0	0	0	1	0	0	1	0	0	1	0	0	0	1	1	0	0	0	0	0	1	1	0	0	0
18	1	0	0	0	1	0	0	1	0	0	0	0	1	1	0	0	0	0	0	1	0	0	0	0	0	0	0	0	1
18	1	0	0	1	0	0	0	1	0	0	1	0	0	1	0	0	0	0	0	0	1	0	0	1	1	0	1	1	0
18	1	0	0	0	1	0	0	1	0	0	0	0	1	1	0	0	1	1	0	1	0	0	0	0	1	1	0	0	0
18	1	0	0	1	0	0	0	1	0	0	0	0	1	1	0	0	0	1	0	0	1	0	0	1	0	1	1	0	1
18	1	0	0	0	1	0	0	1	0	0	0	0	1	1	0	0	0	0	1	0	0	0	0	0	0	0	0	1	0
18	1	0	0	1	0	0	0	1	0	0	0	1	0	1	0	0	0	0	0	0	1	0	0	1	1	0	1	0	0
18	1	0	0	0	1	0	0	1	0	0	0	0	1	1	0	0	0	1	0	0	1	0	0	0	0	1	0	0	0
18	1	0	0	1	0	0	0	1	0	0	0	1	0	1	0	0	0	0	0	1	0	0	0	1	1	1	0	0	0
18	1	0	0	1	0	0	0	0	0	1	0	0	1	1	0	0	1	1	0	0	0	0	1	1	1	1	1	1	0
18	1	0	0	1	0	0	0	1	0	0	0	0	1	0	1	0	1	1	0	1	0	0	0	1	1	1	0	0	0
18	1	0	0	0	0	0	1	1	0	0	0	0	1	1	0	0	1	1	0	0	1	0	0	0	1	1	1	0	0
18	1	0	0	0	0	0	1	1	0	0	0	0	1	1	0	0	0	0	0	1	0	0	0	1	0	1	0	0	0
18	1	0	0	0	1	0	0	1	0	0	0	0	1	1	0	0	0	1	0	0	1	0	0	0	0	1	0	1	1
18	1	0	0	0	1	0	0	1	0	0	0	0	1	1	0	0	0	0	0	0	1	0	0	1	0	1	0	0	1
18	1	0	0	0	0	0	1	1	0	0	0	1	0	0	1	0	0	1	0	0	1	0	0	0	1	1	0	0	1
18	1	0	0	1	0	0	0	1	0	0	0	1	0	1	0	0	1	0	0	0	1	0	0	1	0	0	0	0	0
18	1	0	0	1	0	0	0	1	0	0	0	1	0	1	0	0	1	1	0	0	1	0	0	1	0	0	0	0	0
18	1	0	0	1	0	0	0	1	0	0	0	0	1	1	0	0	1	0	0	0	1	0	0	0	1	1	0	1	1
18	1	0	0	0	0	0	1	1	0	0	0	0	1	0	1	0	1	1	1	0	0	0	0	1	0	0	0	1	0
18	1	0	0	0	0	0	1	1	0	0	0	0	1	1	0	0	0	0	0	0	1	0	0	1	0	1	0	1	1
18	1	0	0	0	0	0	1	1	0	0	0	1	0	1	0	0	0	1	0	1	0	0	0	1	1	0	0	1	0
18	1	0	0	1	0	0	0	1	0	0	1	0	0	0	0	1	0	0	0	0	1	0	0	1	0	1	0	0	0
18	1	0	0	1	0	0	0	1	0	0	1	0	0	1	0	0	0	1	0	0	1	0	0	1	1	1	0	0	0
18	1	0	0	0	0	0	1	1	0	0	0	1	0	1	0	0	1	1	0	1	0	0	0	0	1	1	0	1	0
18	1	0	0	0	1	0	0	1	0	0	1	0	0	1	0	0	0	1	0	0	1	0	0	0	0	1	0	0	0
18	1	0	0	1	0	0	0	1	0	0	0	0	1	1	0	0	1	1	1	0	0	0	0	1	1	1	0	0	0
18	1	0	0	1	0	0	0	1	0	0	0	0	1	1	0	0	1	1	0	1	0	0	0	1	1	1	0	0	0
18	0	1	0	1	0	0	0	1	0	0	0	1	0	1	0	0	1	1	0	0	0	0	1	0	0	1	0	1	1
18	1	0	0	1	0	0	0	1	0	0	0	1	0	1	0	0	0	0	0	0	0	0	1	1	1	1	0	0	0
18	1	0	0	1	0	0	0	1	0	0	1	0	0	1	0	0	0	1	0	0	1	0	0	1	1	1	0	0	0
18	1	0	0	1	0	0	0	1	0	0	0	1	0	1	0	0	1	1	0	0	1	0	0	0	0	1	0	0	1
18	1	0	0	0	1	0	0	1	0	0	1	0	0	1	0	0	0	1	0	1	0	0	0	1	0	1	0	0	0
18	1	0	0	1	0	0	0	1	0	0	0	0	1	1	0	0	1	1	0	1	0	0	0	1	0	1	0	0	0
18	1	0	0	0	1	0	0	1	0	0	0	0	1	1	0	0	0	0	0	1	0	0	0	1	0	0	0	1	0
18	1	0	0	1	0	0	0	1	0	0	0	0	1	1	0	0	0	1	0	0	1	0	0	1	0	0	0	0	0
18	1	0	0	1	0	0	0	1	0	0	0	0	1	1	0	0	1	1	1	0	0	0	0	1	1	1	1	1	0
18	1	0	0	1	0	0	0	1	0	0	0	0	1	1	0	0	1	0	0	0	1	0	0	1	1	0	0	0	0
18	1	0	0	0	1	0	0	1	0	0	0	1	0	0	1	0	1	0	0	1	0	0	0	0	0	0	0	0	1
18	1	0	0	0	1	0	0	1	0	0	0	0	1	1	0	0	1	0	0	1	0	0	0	0	1	1	0	1	0
18	0	1	0	1	0	0	0	0	1	0	0	1	0	1	0	0	1	1	0	0	1	0	0	0	0	0	0	0	0
18	1	0	0	1	0	0	0	1	0	0	0	1	0	1	0	0	0	1	0	1	0	0	0	1	0	0	0	1	0
18	0	1	0	1	0	0	0	0	1	0	0	0	1	0	1	0	1	0	0	0	1	0	0	0	1	0	1	0	0
18	1	0	0	1	0	0	0	1	0	0	0	0	1	1	0	0	0	1	0	0	0	0	1	1	1	0	0	0	0
18	1	0	0	1	0	0	0	1	0	0	0	0	1	0	1	0	1	1	0	1	0	0	0	1	1	0	0	0	0
18	0	1	0	1	0	0	0	1	0	0	0	0	1	1	0	0	1	0	0	0	1	0	0	0	1	1	0	0	0
18	1	0	0	1	0	0	0	1	0	0	0	0	1	1	0	0	1	1	0	0	1	0	0	1	0	1	0	0	0
18	1	0	0	1	0	0	0	1	0	0	0	0	1	1	0	0	1	1	1	0	0	0	0	0	0	1	0	0	0
18	1	0	0	0	1	0	0	1	0	0	0	1	0	1	0	0	1	1	0	1	0	0	0	1	0	1	0	0	0
18	1	0	0	1	0	0	0	1	0	0	0	0	1	1	0	0	1	1	0	1	0	0	0	1	1	1	0	0	0
18	1	0	0	1	0	0	0	1	0	0	0	0	1	1	0	0	1	1	0	1	0	0	0	1	1	1	1	0	0
18	0	1	0	1	0	0	0	1	0	0	0	0	1	0	1	0	1	1	0	0	1	0	0	0	0	1	0	1	0
18	1	0	0	1	0	0	0	1	0	0	0	1	0	1	0	0	0	1	0	1	0	0	0	1	0	1	0	0	0
18	1	0	0	0	1	0	0	1	0	0	0	0	1	1	0	0	0	0	0	1	0	0	0	1	0	1	0	1	0
18	1	0	0	1	0	0	0	1	0	0	0	1	0	0	0	1	1	1	0	1	0	0	0	1	1	1	1	1	1
18	1	0	0	1	0	0	0	1	0	0	0	0	1	1	0	0	1	0	0	1	0	0	0	1	1	1	1	1	0
18	1	0	0	0	1	0	0	1	0	0	0	0	1	1	0	0	0	0	0	0	1	0	0	1	0	0	0	0	0
18	0	1	0	0	1	0	0	0	1	0	0	1	0	1	0	0	0	0	0	0	1	0	0	0	0	0	0	0	0
18	1	0	0	1	0	0	0	1	0	0	0	1	0	1	0	0	1	1	0	1	0	0	0	1	1	0	0	0	0
18	1	0	0	1	0	0	0	1	0	0	0	0	1	1	0	0	1	0	0	1	0	0	0	1	0	0	0	0	0
18	0	1	0	1	0	0	0	1	0	0	0	1	0	1	0	0	0	1	0	1	0	0	0	0	0	1	1	0	1
18	1	0	0	1	0	0	0	1	0	0	0	0	1	1	0	0	1	0	0	0	1	0	0	0	1	1	0	1	0
18	1	0	0	1	0	0	0	1	0	0	0	0	1	1	0	0	1	1	0	1	0	0	0	1	1	1	0	0	0
18	1	0	0	1	0	0	0	1	0	0	0	0	1	0	1	0	1	1	0	0	1	0	0	1	0	1	0	0	0
18	1	0	0	1	0	0	0	1	0	0	0	0	1	1	0	0	1	0	0	0	1	0	0	0	0	1	0	0	0
18	1	0	0	1	0	0	0	1	0	0	0	0	1	0	1	0	1	1	0	1	0	0	0	1	0	1	0	0	1
18	0	1	0	1	0	0	0	1	0	0	1	0	0	1	0	0	1	1	1	0	0	0	0	1	1	1	0	0	0
18	1	0	0	0	1	0	0	1	0	0	1	0	0	1	0	0	0	1	0	1	0	0	0	1	1	1	0	0	0
18	1	0	0	0	1	0	0	1	0	0	0	1	0	1	0	0	1	1	0	1	0	0	0	1	1	1	1	0	0
18	0	1	0	1	0	0	0	1	0	0	0	0	1	1	0	0	1	1	1	0	0	0	0	1	1	1	0	0	1
18	1	0	0	1	0	0	0	1	0	0	0	1	0	1	0	0	1	0	0	0	1	0	0	1	1	0	0	0	1
18	1	0	0	1	0	0	0	1	0	0	0	0	1	1	0	0	1	1	1	0	0	0	0	0	0	0	0	0	1
18	1	0	0	1	0	0	0	1	0	0	0	1	0	0	1	0	1	0	0	0	1	0	0	0	1	1	0	1	0
18	1	0	0	1	0	0	0	1	0	0	0	0	1	0	1	0	0	1	0	1	0	0	0	1	1	1	1	0	0
18	1	0	0	1	0	0	0	1	0	0	0	1	0	1	0	0	1	1	0	1	0	0	0	1	0	0	0	0	1
18	1	0	0	1	0	0	0	1	0	0	0	1	0	1	0	0	0	0	0	0	1	0	0	1	0	0	0	0	1
18	0	1	0	0	0	1	0	1	0	0	0	1	0	1	0	0	0	1	0	1	0	0	0	1	1	0	0	0	0
18	1	0	0	0	1	0	0	1	0	0	0	0	1	1	0	0	0	1	0	0	1	0	0	0	1	1	0	0	0
18	1	0	0	1	0	0	0	1	0	0	0	0	1	1	0	0	0	0	0	1	0	0	0	1	1	1	0	0	1
18	1	0	0	1	0	0	0	1	0	0	0	0	1	1	0	0	1	1	1	0	0	0	0	1	1	1	0	0	0
18	1	0	0	1	0	0	0	0	1	0	0	1	0	1	0	0	1	0	0	0	1	0	0	0	1	1	0	0	0
18	0	1	0	1	0	0	0	1	0	0	0	0	1	0	1	0	1	1	0	0	1	0	0	1	0	0	1	1	0
18	1	0	0	1	0	0	0	0	1	0	0	0	1	0	1	0	1	0	0	0	1	0	0	1	0	0	0	1	0
18	1	0	0	1	0	0	0	1	0	0	0	0	1	1	0	0	1	0	0	0	1	0	0	1	0	1	0	0	0
18	1	0	0	0	1	0	0	1	0	0	0	0	1	1	0	0	0	0	1	0	0	0	0	1	0	1	0	0	0
18	0	1	0	1	0	0	0	1	0	0	0	0	1	1	0	0	1	1	0	1	0	0	0	1	0	1	0	0	0
18	1	0	0	1	0	0	0	1	0	0	0	0	1	0	1	0	1	0	0	0	1	0	0	1	0	1	0	0	0
18	1	0	0	0	1	0	0	1	0	0	0	0	1	0	1	0	0	0	1	0	0	0	0	1	0	1	1	0	0
18	1	0	0	1	0	0	0	1	0	0	0	1	0	1	0	0	1	1	0	0	1	0	0	1	0	1	0	0	0
18	1	0	0	1	0	0	0	1	0	0	0	0	1	1	0	0	0	0	1	0	0	0	0	0	1	0	0	0	0
18	1	0	0	1	0	0	0	1	0	0	0	0	1	1	0	0	1	1	0	1	0	0	0	0	0	1	0	0	0
18	1	0	0	1	0	0	0	1	0	0	0	0	1	1	0	0	1	1	1	0	0	0	0	1	0	0	0	0	0
18	1	0	0	0	1	0	0	1	0	0	0	0	1	1	0	0	1	1	0	1	0	0	0	1	1	1	1	0	0
18	1	0	0	0	1	0	0	1	0	0	0	1	0	1	0	0	1	0	0	0	1	0	0	1	0	1	0	0	0
18	1	0	0	1	0	0	0	1	0	0	1	0	0	1	0	0	0	1	0	1	0	0	0	0	0	1	0	0	0
18	1	0	0	0	0	1	0	1	0	0	0	1	0	1	0	0	1	1	0	0	1	0	0	0	1	0	0	0	0
18	1	0	0	1	0	0	0	1	0	0	0	0	1	1	0	0	1	0	0	0	1	0	0	1	0	1	0	0	1
18	1	0	0	1	0	0	0	1	0	0	1	0	0	1	0	0	1	1	0	0	1	0	0	1	0	1	0	0	1
18	1	0	0	1	0	0	0	1	0	0	1	0	0	0	0	1	0	1	0	0	1	0	0	1	0	0	0	1	0
18	1	0	0	1	0	0	0	1	0	0	0	1	0	1	0	0	0	1	0	0	1	0	0	1	1	0	0	0	0
18	1	0	0	1	0	0	0	1	0	0	0	1	0	0	1	0	1	0	0	0	1	0	0	1	1	0	0	0	0
18	1	0	0	1	0	0	0	1	0	0	0	0	1	1	0	0	1	1	0	0	1	0	0	0	1	1	0	0	0
18	1	0	0	1	0	0	0	1	0	0	1	0	0	1	0	0	1	1	1	0	0	0	0	1	1	0	0	0	0
18	1	0	0	0	1	0	0	1	0	0	0	1	0	1	0	0	0	1	0	1	0	0	0	1	1	1	0	0	0
18	1	0	0	0	1	0	0	1	0	0	0	1	0	1	0	0	0	1	0	1	0	0	0	1	0	0	0	0	0
18	1	0	0	0	1	0	0	1	0	0	1	0	0	1	0	0	0	1	0	0	1	0	0	1	0	0	0	0	0
18	1	0	0	1	0	0	0	1	0	0	0	1	0	0	1	0	1	1	0	1	0	0	0	1	1	1	0	0	0
18	1	0	0	0	1	0	0	1	0	0	0	1	0	1	0	0	0	0	0	1	0	0	0	0	1	1	0	0	0
18	1	0	0	1	0	0	0	1	0	0	1	0	0	1	0	0	1	1	1	0	0	0	0	0	0	0	0	1	0
18	1	0	0	0	1	0	0	1	0	0	0	1	0	1	0	0	0	1	1	0	0	0	0	0	0	1	0	0	0
18	1	0	0	1	0	0	0	1	0	0	1	0	0	1	0	0	0	1	1	0	0	0	0	0	0	1	0	0	1
18	1	0	0	0	1	0	0	1	0	0	0	1	0	1	0	0	0	1	1	0	0	0	0	1	1	1	0	0	0
18	1	0	0	1	0	0	0	1	0	0	0	0	1	1	0	0	1	1	0	0	1	0	0	1	1	1	1	0	0
18	1	0	0	1	0	0	0	1	0	0	0	1	0	1	0	0	1	1	0	1	0	0	0	1	0	0	0	0	0
18	1	0	0	1	0	0	0	1	0	0	0	1	0	0	1	0	0	1	0	0	1	0	0	0	0	0	0	0	0
18	1	0	0	0	1	0	0	1	0	0	0	1	0	1	0	0	0	1	0	0	1	0	0	0	0	1	1	0	0
18	1	0	0	1	0	0	0	1	0	0	0	0	1	1	0	0	1	1	1	0	0	0	0	0	0	1	0	1	0
18	1	0	0	0	1	0	0	1	0	0	0	0	1	0	1	0	0	1	0	1	0	0	0	1	0	1	0	0	0
18	1	0	0	1	0	0	0	1	0	0	0	0	1	1	0	0	1	1	0	0	1	0	0	0	0	1	0	0	0
18	1	0	0	1	0	0	0	1	0	0	0	1	0	1	0	0	0	0	1	0	0	0	0	1	1	0	0	0	1
18	1	0	0	1	0	0	0	1	0	0	0	0	1	1	0	0	0	0	1	0	0	0	0	1	1	0	0	0	0
18	1	0	0	1	0	0	0	1	0	0	0	0	1	1	0	0	1	1	0	0	1	0	0	0	1	1	0	0	0
18	0	1	0	0	1	0	0	1	0	0	0	0	1	1	0	0	0	0	0	1	0	0	0	0	1	1	0	1	0
18	1	0	0	0	1	0	0	1	0	0	0	0	1	1	0	0	0	0	1	0	0	0	0	1	1	1	1	1	1
18	1	0	0	1	0	0	0	1	0	0	0	0	1	1	0	0	0	0	0	0	1	0	0	1	1	1	0	0	0
18	1	0	0	1	0	0	0	1	0	0	0	0	1	1	0	0	1	1	0	0	1	0	0	0	1	1	0	0	1
18	1	0	0	1	0	0	0	1	0	0	0	0	1	0	1	0	1	1	0	0	1	0	0	1	0	1	1	0	0
18	1	0	0	0	1	0	0	1	0	0	0	0	1	1	0	0	0	0	0	0	1	0	0	0	0	1	0	1	0
18	1	0	0	1	0	0	0	1	0	0	0	1	0	1	0	0	0	1	0	0	1	0	0	0	0	0	0	1	0
18	1	0	0	1	0	0	0	1	0	0	0	1	0	1	0	0	1	1	1	0	0	0	0	1	1	1	0	0	1
18	1	0	0	1	0	0	0	0	1	0	0	1	0	1	0	0	0	0	0	0	1	0	0	1	1	1	1	1	0
18	1	0	0	1	0	0	0	1	0	0	0	0	1	0	1	0	1	1	1	0	0	0	0	1	1	1	0	0	0
18	1	0	0	1	0	0	0	1	0	0	0	0	1	1	0	0	0	1	0	0	1	0	0	1	1	1	0	0	1
18	1	0	0	1	0	0	0	1	0	0	0	0	1	0	1	0	0	1	1	0	0	0	0	1	1	1	0	1	0
18	1	0	0	1	0	0	0	1	0	0	0	0	1	1	0	0	1	1	0	1	0	0	0	1	1	1	0	0	0
18	1	0	0	0	1	0	0	1	0	0	0	0	1	0	1	0	0	1	0	1	0	0	0	1	0	0	0	0	1
18	1	0	0	1	0	0	0	1	0	0	0	0	1	1	0	0	1	0	0	0	1	0	0	0	0	0	0	1	1
18	1	0	0	1	0	0	0	1	0	0	0	1	0	1	0	0	0	0	0	0	1	0	0	0	0	0	0	0	0
18	1	0	0	1	0	0	0	0	1	0	0	0	1	1	0	0	1	1	0	0	1	0	0	0	0	1	1	1	1
18	1	0	0	1	0	0	0	1	0	0	1	0	0	1	0	0	1	1	0	0	1	0	0	0	1	1	0	0	0
18	1	0	0	1	0	0	0	1	0	0	0	0	1	1	0	0	1	1	0	1	0	0	0	1	0	1	0	1	0
18	1	0	0	0	1	0	0	1	0	0	0	0	1	1	0	0	0	0	1	0	0	0	0	1	1	1	0	1	0
18	1	0	0	1	0	0	0	0	1	0	0	0	1	1	0	0	1	0	0	0	1	0	0	0	1	1	0	1	0
18	1	0	0	1	0	0	0	1	0	0	0	0	1	0	1	0	0	1	0	0	1	0	0	1	1	0	0	0	1
18	1	0	0	1	0	0	0	1	0	0	0	1	0	1	0	0	0	1	1	0	0	0	0	1	0	0	0	0	0
18	1	0	0	1	0	0	0	1	0	0	0	1	0	1	0	0	1	1	0	1	0	0	0	1	1	0	0	0	0
18	1	0	0	1	0	0	0	1	0	0	0	0	1	0	0	1	0	0	1	0	0	0	0	1	1	1	0	0	0
18	1	0	0	0	1	0	0	1	0	0	0	0	1	1	0	0	0	1	1	0	0	0	0	1	0	1	0	0	1
18	1	0	0	1	0	0	0	1	0	0	0	0	1	1	0	0	1	0	1	0	0	0	0	1	0	1	0	0	1
18	1	0	0	0	1	0	0	1	0	0	1	0	0	1	0	0	0	0	0	0	1	0	0	0	1	0	0	0	0
18	1	0	0	1	0	0	0	1	0	0	1	0	0	1	0	0	1	1	0	1	0	0	0	1	1	0	0	0	0
18	1	0	0	1	0	0	0	1	0	0	1	0	0	1	0	0	1	1	1	0	0	0	0	1	1	0	1	0	0
18	1	0	0	1	0	0	0	1	0	0	0	1	0	1	0	0	1	1	0	1	0	0	0	0	0	0	0	1	0
18	1	0	0	1	0	0	0	1	0	0	0	1	0	1	0	0	1	1	1	0	0	0	0	1	0	1	0	0	0
18	0	1	0	1	0	0	0	1	0	0	0	0	1	1	0	0	1	1	0	1	0	0	0	1	0	1	1	0	0
18	1	0	0	1	0	0	0	0	1	0	0	0	1	1	0	0	1	0	0	0	1	0	0	0	0	1	0	0	0
18	1	0	0	1	0	0	0	1	0	0	0	0	1	1	0	0	1	0	0	0	0	0	1	0	1	1	0	0	0
18	1	0	0	1	0	0	0	1	0	0	0	1	0	1	0	0	1	1	0	0	1	0	0	0	0	1	0	0	0
18	1	0	0	0	1	0	0	1	0	0	0	0	1	1	0	0	0	0	0	0	1	0	0	0	1	1	0	0	1
18	1	0	0	1	0	0	0	1	0	0	0	1	0	0	0	1	1	1	1	0	0	0	0	0	0	1	1	0	0
18	1	0	0	0	1	0	0	1	0	0	0	0	1	1	0	0	0	0	0	0	1	0	0	1	0	1	0	1	1
18	0	1	0	1	0	0	0	1	0	0	0	0	1	1	0	0	1	1	0	0	1	0	0	0	1	1	0	0	1
18	1	0	0	1	0	0	0	1	0	0	0	0	1	1	0	0	0	1	1	0	0	0	0	1	1	1	0	1	0
18	1	0	0	1	0	0	0	1	0	0	0	1	0	1	0	0	1	1	1	0	0	0	0	1	1	1	1	1	0
18	1	0	0	1	0	0	0	0	1	0	0	0	1	1	0	0	1	0	0	0	1	0	0	0	0	0	0	0	0
18	1	0	0	1	0	0	0	1	0	0	0	0	1	1	0	0	0	1	0	1	0	0	0	1	0	0	0	0	0
18	1	0	0	1	0	0	0	1	0	0	1	0	0	1	0	0	0	1	0	0	1	0	0	1	0	1	0	0	1
18	1	0	0	1	0	0	0	0	1	0	0	1	0	1	0	0	0	1	0	0	1	0	0	0	1	1	0	0	0
18	1	0	0	0	1	0	0	1	0	0	0	1	0	1	0	0	1	0	0	1	0	0	0	1	1	1	0	1	0
18	1	0	0	1	0	0	0	1	0	0	0	1	0	1	0	0	0	1	1	0	0	0	0	0	0	0	0	0	0
18	1	0	0	1	0	0	0	1	0	0	0	0	1	1	0	0	0	1	0	1	0	0	0	1	0	0	0	0	1
18	1	0	0	1	0	0	0	1	0	0	0	1	0	0	1	0	0	0	0	0	1	0	0	1	0	0	0	1	0
18	1	0	0	1	0	0	0	1	0	0	1	0	0	1	0	0	0	0	0	0	1	0	0	0	1	0	0	0	0
18	1	0	0	1	0	0	0	0	1	0	1	0	0	1	0	0	0	1	0	0	1	0	0	0	1	1	0	1	0
18	1	0	0	1	0	0	0	0	1	0	0	1	0	1	0	0	0	1	0	0	1	0	0	0	1	1	0	0	1
18	1	0	0	0	1	0	0	1	0	0	0	0	1	1	0	0	0	1	0	1	0	0	0	1	0	1	0	1	0
18	1	0	0	1	0	0	0	1	0	0	0	0	1	1	0	0	1	1	0	0	1	0	0	0	0	1	0	0	1
18	1	0	0	1	0	0	0	1	0	0	0	0	1	1	0	0	1	1	1	0	0	0	0	1	0	1	0	1	0
18	1	0	0	1	0	0	0	1	0	0	0	0	1	1	0	0	1	1	0	0	1	0	0	0	0	1	0	0	0
18	1	0	0	1	0	0	0	1	0	0	0	0	1	1	0	0	1	0	0	0	1	0	0	0	0	1	0	1	0
18	1	0	0	1	0	0	0	0	1	0	0	0	1	0	0	1	1	0	0	0	1	0	0	0	0	0	1	1	0
18	0	1	0	1	0	0	0	1	0	0	0	0	1	1	0	0	1	1	0	0	1	0	0	1	0	0	1	0	0
18	0	1	0	0	1	0	0	1	0	0	0	0	1	1	0	0	1	1	0	1	0	0	0	1	1	1	1	0	1
18	1	0	0	0	1	0	0	1	0	0	0	0	1	1	0	0	0	0	1	0	0	0	0	1	1	1	1	1	0
18	1	0	0	1	0	0	0	1	0	0	0	0	1	0	1	0	1	1	0	0	1	0	0	1	1	1	0	1	0
18	1	0	0	0	1	0	0	0	1	0	0	0	1	1	0	0	0	0	0	0	1	0	0	1	1	1	1	1	1
18	1	0	0	1	0	0	0	1	0	0	0	1	0	1	0	0	1	1	0	1	0	0	0	1	1	1	0	0	0
18	1	0	0	0	1	0	0	1	0	0	1	0	0	1	0	0	0	0	0	0	1	0	0	1	1	0	0	0	0
18	1	0	0	1	0	0	0	1	0	0	0	0	1	0	1	0	0	1	0	1	0	0	0	1	1	1	0	1	0
18	1	0	0	0	1	0	0	1	0	0	0	1	0	1	0	0	0	1	0	1	0	0	0	0	1	1	0	1	0
18	1	0	0	0	1	0	0	1	0	0	1	0	0	1	0	0	0	0	1	0	0	0	0	1	0	1	0	0	1
18	1	0	0	0	1	0	0	1	0	0	1	0	0	0	1	0	0	1	1	0	0	0	0	0	0	1	0	0	1
18	1	0	0	1	0	0	0	0	1	0	1	0	0	1	0	0	0	1	0	0	1	0	0	1	0	1	1	0	0
18	1	0	0	0	0	0	1	1	0	0	0	0	1	1	0	0	1	0	0	1	0	0	0	0	0	1	0	0	0
18	1	0	0	1	0	0	0	0	1	0	1	0	0	0	0	1	0	1	0	0	1	0	0	1	1	1	1	0	1
18	1	0	0	1	0	0	0	1	0	0	0	0	1	0	1	0	1	1	0	1	0	0	0	1	0	1	0	0	0
18	1	0	0	1	0	0	0	1	0	0	0	1	0	1	0	0	1	0	0	1	0	0	0	0	0	1	0	0	0
18	1	0	0	1	0	0	0	1	0	0	0	1	0	1	0	0	1	0	0	0	1	0	0	0	0	1	0	1	0
18	1	0	0	1	0	0	0	1	0	0	0	1	0	1	0	0	1	1	0	0	1	0	0	1	0	1	1	0	0
18	0	1	0	0	1	0	0	1	0	0	0	1	0	1	0	0	0	1	0	1	0	0	0	1	1	1	0	1	0
18	1	0	0	1	0	0	0	0	1	0	0	1	0	1	0	0	1	0	0	0	1	0	0	1	1	1	1	0	0
18	1	0	0	1	0	0	0	1	0	0	0	1	0	1	0	0	1	1	0	1	0	0	0	1	1	1	0	0	0
18	1	0	0	0	1	0	0	1	0	0	0	0	1	1	0	0	0	0	1	0	0	0	0	1	1	1	0	0	1
18	1	0	0	0	1	0	0	1	0	0	0	0	1	1	0	0	0	0	1	0	0	0	0	1	0	1	1	0	1
18	1	0	0	1	0	0	0	1	0	0	0	1	0	1	0	0	0	1	0	0	1	0	0	0	0	0	0	1	0
18	1	0	0	1	0	0	0	1	0	0	0	1	0	1	0	0	1	1	0	0	1	0	0	1	0	0	0	0	1
18	1	0	0	1	0	0	0	0	1	0	0	0	1	1	0	0	1	1	0	0	1	0	0	0	0	0	1	0	0
18	1	0	0	1	0	0	0	1	0	0	1	0	0	1	0	0	0	0	0	0	1	0	0	1	1	1	0	0	1
18	1	0	0	1	0	0	0	1	0	0	0	1	0	1	0	0	1	1	0	1	0	0	0	0	1	0	0	0	0
18	0	1	0	1	0	0	0	1	0	0	0	1	0	1	0	0	0	1	0	0	1	0	0	0	1	0	0	1	0
18	0	1	0	1	0	0	0	1	0	0	0	0	1	0	1	0	1	1	1	0	0	0	0	1	1	1	1	0	0
18	1	0	0	1	0	0	0	0	1	0	0	0	1	1	0	0	1	0	0	0	1	0	0	1	0	1	0	0	0
18	1	0	0	1	0	0	0	1	0	0	0	0	1	1	0	0	1	1	0	0	1	0	0	0	0	1	0	0	1
18	1	0	0	1	0	0	0	1	0	0	1	0	0	1	0	0	1	0	1	0	0	0	0	0	0	0	0	0	0
18	1	0	0	1	0	0	0	1	0	0	1	0	0	1	0	0	0	0	0	0	1	0	0	0	0	1	0	1	0
18	1	0	0	1	0	0	0	1	0	0	0	0	1	1	0	0	0	1	0	1	0	0	0	0	0	1	1	0	0
18	1	0	0	0	1	0	0	1	0	0	0	0	1	0	1	0	0	1	0	1	0	0	0	1	1	1	0	0	0
18	1	0	0	1	0	0	0	1	0	0	0	0	1	1	0	0	1	1	1	0	0	0	0	1	1	1	1	0	1
18	1	0	0	0	1	0	0	1	0	0	0	0	1	1	0	0	0	1	1	0	0	0	0	0	0	1	0	0	0
18	1	0	0	1	0	0	0	1	0	0	0	1	0	0	0	1	1	1	1	0	0	0	0	1	1	1	1	1	0
18	1	0	0	1	0	0	0	1	0	0	1	0	0	1	0	0	0	0	0	1	0	0	0	1	1	0	1	0	0
18	1	0	0	0	1	0	0	1	0	0	0	0	1	0	1	0	0	1	0	1	0	0	0	1	1	1	0	0	1
18	1	0	0	1	0	0	0	1	0	0	0	0	1	1	0	0	1	0	0	0	1	0	0	1	0	1	0	0	0
18	1	0	0	1	0	0	0	1	0	0	0	0	1	1	0	0	0	1	0	1	0	0	0	1	0	1	0	0	0
18	1	0	0	1	0	0	0	1	0	0	0	1	0	1	0	0	1	1	1	0	0	0	0	0	0	1	0	1	0
18	1	0	0	1	0	0	0	0	1	0	0	0	1	1	0	0	1	0	0	0	1	0	0	1	0	1	0	0	0
18	1	0	0	1	0	0	0	1	0	0	1	0	0	0	1	0	1	0	0	0	1	0	0	1	1	1	0	1	0
18	1	0	0	1	0	0	0	0	0	1	0	1	0	1	0	0	1	1	0	1	0	0	0	1	1	1	0	0	0
18	1	0	0	1	0	0	0	1	0	0	0	1	0	1	0	0	1	1	0	1	0	0	0	1	0	1	0	0	0
18	1	0	0	1	0	0	0	1	0	0	0	1	0	1	0	0	1	1	0	0	1	0	0	1	0	1	1	0	1
18	1	0	0	1	0	0	0	1	0	0	1	0	0	0	1	0	0	1	0	1	0	0	0	1	0	1	0	0	0
18	1	0	0	1	0	0	0	1	0	0	0	1	0	1	0	0	0	0	0	0	1	0	0	1	0	1	0	1	0
18	1	0	0	0	1	0	0	0	1	0	1	0	0	0	0	1	0	0	0	0	1	0	0	1	0	0	1	0	0
18	1	0	0	1	0	0	0	0	1	0	0	1	0	0	0	1	1	0	0	0	1	0	0	0	1	1	1	1	1
18	1	0	0	1	0	0	0	0	0	1	0	1	0	1	0	0	0	0	0	1	0	0	0	1	0	1	0	0	1
18	1	0	0	0	1	0	0	1	0	0	0	0	1	1	0	0	0	0	0	0	1	0	0	0	0	1	0	1	0
18	1	0	0	1	0	0	0	1	0	0	0	1	0	1	0	0	1	1	0	0	1	0	0	1	0	1	0	0	0
18	1	0	0	1	0	0	0	1	0	0	1	0	0	1	0	0	1	0	0	0	1	0	0	0	0	0	0	0	0
18	1	0	0	1	0	0	0	1	0	0	0	1	0	1	0	0	0	1	0	1	0	0	0	1	1	0	0	1	0
18	1	0	0	0	1	0	0	1	0	0	0	1	0	1	0	0	0	0	0	0	1	0	0	0	0	1	0	0	0
18	1	0	0	1	0	0	0	1	0	0	0	1	0	1	0	0	0	0	0	1	0	0	0	0	0	1	0	1	1
18	1	0	0	1	0	0	0	1	0	0	1	0	0	1	0	0	0	0	0	0	1	0	0	0	0	1	0	1	1
18	1	0	0	0	1	0	0	1	0	0	0	0	1	1	0	0	0	0	0	0	1	0	0	1	1	1	0	0	1
18	1	0	0	1	0	0	0	1	0	0	0	0	1	0	1	0	1	0	0	0	1	0	0	1	0	1	0	1	0
18	1	0	0	1	0	0	0	0	1	0	0	0	1	1	0	0	1	1	0	0	1	0	0	1	0	1	0	0	0
18	1	0	0	1	0	0	0	1	0	0	0	0	1	1	0	0	1	1	0	1	0	0	0	1	0	1	0	0	0
18	1	0	0	1	0	0	0	1	0	0	0	1	0	1	0	0	1	0	0	0	1	0	0	1	1	0	1	1	0
18	1	0	0	1	0	0	0	1	0	0	1	0	0	1	0	0	1	0	0	1	0	0	0	1	0	0	0	1	0
18	1	0	0	0	1	0	0	1	0	0	0	1	0	1	0	0	0	1	1	0	0	0	0	1	0	0	0	0	0
18	1	0	0	0	1	0	0	0	1	0	0	1	0	1	0	0	0	0	0	0	1	0	0	0	0	0	0	0	0
18	1	0	0	1	0	0	0	1	0	0	0	1	0	1	0	0	1	1	0	0	1	0	0	1	0	0	1	0	0
18	1	0	0	1	0	0	0	0	1	0	0	0	1	1	0	0	0	1	0	0	1	0	0	0	1	1	0	0	0
18	1	0	0	1	0	0	0	1	0	0	1	0	0	1	0	0	0	1	0	0	1	0	0	0	0	0	0	0	0
18	1	0	0	0	1	0	0	1	0	0	1	0	0	1	0	0	0	0	0	0	1	0	0	0	0	0	0	0	1
18	1	0	0	0	1	0	0	1	0	0	1	0	0	0	1	0	1	1	0	1	0	0	0	1	0	0	0	0	0
18	1	0	0	1	0	0	0	1	0	0	1	0	0	1	0	0	0	1	0	1	0	0	0	0	0	0	0	0	1
18	1	0	0	1	0	0	0	1	0	0	1	0	0	1	0	0	1	0	0	0	1	0	0	0	0	1	0	1	1
18	1	0	0	0	1	0	0	1	0	0	1	0	0	1	0	0	0	1	0	0	1	0	0	0	1	1	0	0	0
18	1	0	0	1	0	0	0	1	0	0	0	0	1	0	1	0	1	1	0	1	0	0	0	0	1	1	0	0	0
18	1	0	0	1	0	0	0	1	0	0	0	0	1	0	1	0	1	1	0	1	0	0	0	1	1	1	0	0	0
18	1	0	0	1	0	0	0	1	0	0	1	0	0	1	0	0	0	0	0	0	1	0	0	1	1	1	0	0	1
18	1	0	0	1	0	0	0	0	1	0	1	0	0	1	0	0	0	1	0	0	1	0	0	0	1	1	0	0	0
18	1	0	0	1	0	0	0	1	0	0	0	1	0	0	1	0	1	1	0	1	0	0	0	1	1	1	0	0	0
18	1	0	0	1	0	0	0	1	0	0	0	1	0	1	0	0	0	1	0	1	0	0	0	1	1	0	1	0	0
18	1	0	0	1	0	0	0	0	1	0	1	0	0	1	0	0	0	0	0	0	1	0	0	0	0	1	0	0	0
18	1	0	0	1	0	0	0	1	0	0	0	1	0	1	0	0	0	1	1	0	0	0	0	0	0	0	0	0	0
18	1	0	0	1	0	0	0	1	0	0	0	0	1	1	0	0	1	0	0	1	0	0	0	1	0	1	0	0	0
18	1	0	0	1	0	0	0	1	0	0	0	1	0	1	0	0	1	0	0	1	0	0	0	1	0	0	0	0	0
18	0	1	0	1	0	0	0	1	0	0	0	1	0	0	1	0	1	1	0	1	0	0	0	1	0	0	0	0	0
18	0	1	0	0	1	0	0	1	0	0	1	0	0	0	1	0	0	1	0	1	0	0	0	1	1	1	1	0	0
18	1	0	0	0	1	0	0	1	0	0	1	0	0	1	0	0	0	1	0	1	0	0	0	1	1	1	1	1	0
18	1	0	0	1	0	0	0	1	0	0	1	0	0	1	0	0	1	1	0	1	0	0	0	1	1	0	0	0	0
18	1	0	0	1	0	0	0	1	0	0	0	1	0	0	1	0	1	1	0	1	0	0	0	0	1	1	1	0	0
18	0	1	0	1	0	0	0	1	0	0	0	1	0	1	0	0	1	1	0	0	1	0	0	0	1	1	0	0	1
18	1	0	0	1	0	0	0	1	0	0	0	0	1	1	0	0	1	1	1	0	0	0	0	0	1	1	0	0	1
18	1	0	0	1	0	0	0	1	0	0	0	0	1	1	0	0	1	0	0	0	1	0	0	0	0	1	0	1	0
18	1	0	0	0	1	0	0	1	0	0	0	1	0	1	0	0	0	1	0	0	1	0	0	0	0	0	0	0	0
18	1	0	0	0	1	0	0	1	0	0	1	0	0	1	0	0	0	0	0	0	1	0	0	1	0	0	0	0	0
18	1	0	0	0	1	0	0	1	0	0	0	0	1	1	0	0	1	1	0	1	0	0	0	0	1	1	0	0	0
18	1	0	0	1	0	0	0	1	0	0	0	0	1	0	0	1	1	1	0	0	1	0	0	0	1	0	0	0	0
18	1	0	0	1	0	0	0	1	0	0	1	0	0	1	0	0	0	0	1	0	0	0	0	0	1	1	0	1	0
18	1	0	0	1	0	0	0	1	0	0	0	1	0	1	0	0	1	1	0	1	0	0	0	1	1	1	1	0	1
18	1	0	0	1	0	0	0	1	0	0	1	0	0	1	0	0	0	1	0	0	0	0	1	0	1	0	0	0	1
18	1	0	0	1	0	0	0	1	0	0	0	1	0	0	1	0	1	1	0	1	0	0	0	0	0	1	1	1	0
18	1	0	0	1	0	0	0	1	0	0	0	0	1	1	0	0	1	1	0	1	0	0	0	1	0	1	1	0	0
18	1	0	0	1	0	0	0	1	0	0	0	0	1	1	0	0	1	1	1	0	0	0	0	1	0	1	0	0	0
18	1	0	0	1	0	0	0	0	0	1	0	1	0	1	0	0	1	0	0	1	0	0	0	1	0	1	0	0	0
18	1	0	0	0	1	0	0	1	0	0	0	0	1	1	0	0	0	0	0	0	1	0	0	1	0	1	0	0	0
18	1	0	0	1	0	0	0	1	0	0	0	0	1	1	0	0	1	1	1	0	0	0	0	0	1	0	0	0	0
18	1	0	0	0	1	0	0	1	0	0	0	0	1	1	0	0	0	1	1	0	0	0	0	0	1	0	0	0	0
18	1	0	0	0	1	0	0	1	0	0	0	0	1	0	0	1	0	0	0	1	0	0	0	1	0	0	1	1	0
18	1	0	0	1	0	0	0	1	0	0	0	0	1	1	0	0	1	1	1	0	0	0	0	1	0	0	0	0	1
18	1	0	0	0	1	0	0	1	0	0	0	1	0	1	0	0	0	0	0	0	1	0	0	1	0	1	0	0	0
18	1	0	0	1	0	0	0	1	0	0	0	0	1	1	0	0	1	0	1	0	0	0	0	1	0	1	0	0	0
18	1	0	0	1	0	0	0	1	0	0	0	0	1	1	0	0	1	1	0	0	1	0	0	0	0	0	0	0	1
18	1	0	0	0	1	0	0	1	0	0	0	0	1	1	0	0	0	0	0	1	0	0	0	1	0	0	0	0	1
18	0	1	0	1	0	0	0	0	1	0	0	0	1	1	0	0	1	0	0	0	1	0	0	0	0	0	0	0	1
18	0	1	0	0	1	0	0	1	0	0	0	0	1	1	0	0	0	0	0	0	1	0	0	1	0	0	0	0	0
18	1	0	0	1	0	0	0	1	0	0	0	1	0	0	1	0	0	1	0	1	0	0	0	1	1	1	0	0	0
18	1	0	0	0	1	0	0	0	1	0	0	0	1	1	0	0	0	1	0	0	1	0	0	0	1	1	0	0	0
18	1	0	0	1	0	0	0	1	0	0	0	0	1	1	0	0	1	0	0	0	1	0	0	0	1	1	0	1	0
18	1	0	0	1	0	0	0	1	0	0	0	1	0	1	0	0	1	0	0	0	1	0	0	1	0	0	0	1	0
18	1	0	0	0	1	0	0	1	0	0	1	0	0	1	0	0	0	1	0	1	0	0	0	0	0	1	0	0	1
18	1	0	0	0	1	0	0	1	0	0	1	0	0	1	0	0	1	1	0	1	0	0	0	1	1	1	0	1	0
18	1	0	0	1	0	0	0	1	0	0	1	0	0	1	0	0	0	1	1	0	0	0	0	0	1	1	0	0	1
18	1	0	0	1	0	0	0	1	0	0	1	0	0	1	0	0	1	1	0	0	1	0	0	0	1	1	0	0	1
18	1	0	0	1	0	0	0	0	1	0	0	1	0	1	0	0	1	1	0	0	1	0	0	0	1	1	0	0	0
18	1	0	0	1	0	0	0	1	0	0	0	0	1	1	0	0	1	0	0	0	1	0	0	1	1	1	0	1	0
18	1	0	0	0	1	0	0	1	0	0	1	0	0	0	1	0	0	1	0	1	0	0	0	1	0	1	0	0	0
18	1	0	0	0	1	0	0	1	0	0	1	0	0	0	1	0	0	0	0	1	0	0	0	1	0	0	0	0	0
18	1	0	0	1	0	0	0	1	0	0	0	1	0	1	0	0	0	1	0	0	1	0	0	1	1	1	1	0	0
18	1	0	0	0	1	0	0	1	0	0	0	1	0	1	0	0	0	1	0	1	0	0	0	0	1	1	0	1	0
18	1	0	0	1	0	0	0	1	0	0	1	0	0	1	0	0	1	1	0	1	0	0	0	1	1	0	0	0	0
18	1	0	0	0	0	1	0	1	0	0	0	1	0	1	0	0	0	1	0	1	0	0	0	1	1	1	0	0	0
18	1	0	0	1	0	0	0	1	0	0	0	1	0	1	0	0	1	1	1	0	0	0	0	1	0	1	0	0	0
18	1	0	0	1	0	0	0	1	0	0	0	0	1	0	1	0	1	1	0	0	1	0	0	0	1	1	1	0	1
18	1	0	0	1	0	0	0	1	0	0	0	1	0	1	0	0	1	0	1	0	0	0	0	1	0	1	0	0	1
18	0	1	0	1	0	0	0	1	0	0	1	0	0	1	0	0	1	1	0	0	1	0	0	1	1	0	0	0	1
18	1	0	0	0	1	0	0	0	1	0	0	1	0	1	0	0	0	1	0	0	1	0	0	1	1	1	0	0	0
18	1	0	0	1	0	0	0	1	0	0	0	1	0	1	0	0	1	1	0	1	0	0	0	1	1	1	0	0	0
18	1	0	0	1	0	0	0	1	0	0	1	0	0	0	1	0	0	1	0	0	1	0	0	0	1	0	0	1	0
18	1	0	0	1	0	0	0	1	0	0	0	1	0	1	0	0	0	0	1	0	0	0	0	0	1	1	0	1	0
18	1	0	0	1	0	0	0	0	0	1	0	0	1	1	0	0	1	1	0	0	0	0	1	1	1	1	1	0	0
18	1	0	0	1	0	0	0	1	0	0	0	1	0	1	0	0	0	1	0	1	0	0	0	1	1	1	0	0	0
18	1	0	0	1	0	0	0	1	0	0	1	0	0	0	1	0	0	0	0	0	1	0	0	1	1	1	1	1	0
18	1	0	0	1	0	0	0	1	0	0	0	0	1	1	0	0	1	1	0	1	0	0	0	0	1	0	0	1	1
18	1	0	0	1	0	0	0	0	1	0	0	0	1	1	0	0	1	0	0	0	1	0	0	0	1	0	0	0	0
18	1	0	0	1	0	0	0	1	0	0	0	1	0	1	0	0	0	1	0	1	0	0	0	0	1	0	0	0	1
18	0	1	0	1	0	0	0	1	0	0	0	0	1	1	0	0	1	1	0	1	0	0	0	1	0	1	0	0	0
18	1	0	0	1	0	0	0	1	0	0	0	0	1	0	1	0	1	1	1	0	0	0	0	0	0	1	0	0	0
18	1	0	0	1	0	0	0	1	0	0	0	1	0	1	0	0	0	1	0	1	0	0	0	1	0	1	0	0	0
18	0	1	0	0	1	0	0	0	1	0	0	1	0	1	0	0	0	1	0	0	1	0	0	0	0	0	0	0	1
18	1	0	0	0	1	0	0	1	0	0	0	1	0	0	1	0	0	1	0	1	0	0	0	1	1	0	0	0	0
18	1	0	0	1	0	0	0	1	0	0	0	0	1	1	0	0	1	0	0	1	0	0	0	0	0	1	1	1	0
18	1	0	0	1	0	0	0	0	1	0	0	0	1	1	0	0	1	0	0	0	1	0	0	0	0	1	0	0	0
18	1	0	0	0	1	0	0	1	0	0	0	1	0	1	0	0	1	0	0	1	0	0	0	1	0	0	0	1	0
18	1	0	0	1	0	0	0	1	0	0	0	1	0	1	0	0	1	1	0	0	1	0	0	1	0	0	0	0	0
18	1	0	0	1	0	0	0	1	0	0	0	1	0	1	0	0	1	0	0	1	0	0	0	1	0	0	0	0	1
18	1	0	0	1	0	0	0	1	0	0	0	0	1	1	0	0	1	1	1	0	0	0	0	0	0	1	0	0	0
18	1	0	0	0	1	0	0	1	0	0	0	0	1	1	0	0	1	0	1	0	0	0	0	0	0	1	0	0	0
18	1	0	0	1	0	0	0	1	0	0	0	0	1	1	0	0	1	1	0	0	0	0	1	1	0	1	0	0	0
18	1	0	0	1	0	0	0	1	0	0	0	1	0	1	0	0	0	1	0	0	0	0	1	1	0	1	0	1	0
18	1	0	0	0	0	0	1	1	0	0	0	0	1	1	0	0	1	1	1	0	0	0	0	1	0	0	0	0	0
18	1	0	0	0	0	0	1	1	0	0	0	0	1	0	1	0	1	0	1	0	0	0	0	0	0	0	0	1	0
18	1	0	0	0	1	0	0	1	0	0	0	0	1	1	0	0	0	1	0	0	0	0	1	1	0	1	0	0	0
18	1	0	0	1	0	0	0	1	0	0	0	0	1	1	0	0	1	1	1	0	0	0	0	0	0	1	0	0	1
18	1	0	0	0	0	0	1	1	0	0	0	1	0	0	1	0	1	1	0	1	0	0	0	1	1	1	0	0	0
18	1	0	0	0	1	0	0	0	1	0	0	0	1	1	0	0	0	1	0	0	1	0	0	0	1	1	0	0	0
18	1	0	0	1	0	0	0	1	0	0	0	0	1	1	0	0	1	1	0	1	0	0	0	0	1	1	0	0	0
18	1	0	0	0	1	0	0	1	0	0	0	1	0	1	0	0	0	1	0	1	0	0	0	1	1	1	0	0	1
18	1	0	0	0	1	0	0	1	0	0	0	1	0	1	0	0	0	1	0	1	0	0	0	1	1	1	0	0	0
18	1	0	0	1	0	0	0	1	0	0	0	1	0	0	1	0	0	1	1	0	0	0	0	1	1	1	1	0	0
18	1	0	0	1	0	0	0	1	0	0	0	0	1	1	0	0	0	1	0	0	1	0	0	1	0	1	0	0	0
18	1	0	0	0	1	0	0	1	0	0	0	1	0	0	1	0	0	1	0	1	0	0	0	1	0	1	0	0	0
18	1	0	0	1	0	0	0	1	0	0	1	0	0	1	0	0	0	0	0	1	0	0	0	1	0	1	0	1	0
18	1	0	0	0	1	0	0	0	1	0	1	0	0	1	0	0	0	0	0	0	1	0	0	0	0	1	0	0	0
18	1	0	0	1	0	0	0	1	0	0	1	0	0	1	0	0	0	0	0	0	1	0	0	0	1	1	1	0	0
18	1	0	0	1	0	0	0	1	0	0	0	1	0	1	0	0	1	0	0	1	0	0	0	0	1	1	0	0	1
18	1	0	0	1	0	0	0	0	1	0	0	0	1	1	0	0	1	0	0	0	1	0	0	0	0	1	0	1	0
18	1	0	0	1	0	0	0	1	0	0	0	1	0	0	1	0	1	0	0	0	1	0	0	1	0	1	0	0	0
18	1	0	0	1	0	0	0	0	1	0	1	0	0	0	1	0	1	1	0	0	1	0	0	0	1	1	1	0	0
18	1	0	0	0	1	0	0	1	0	0	0	0	1	1	0	0	0	1	1	0	0	0	0	1	0	0	0	0	0
18	1	0	0	0	1	0	0	1	0	0	0	1	0	1	0	0	0	1	0	1	0	0	0	1	0	1	1	0	0
18	1	0	0	0	1	0	0	1	0	0	0	0	1	0	1	0	1	1	0	1	0	0	0	1	0	1	0	1	0
18	1	0	0	1	0	0	0	1	0	0	0	1	0	1	0	0	1	0	1	0	0	0	0	0	0	1	0	0	0
18	1	0	0	0	1	0	0	1	0	0	0	0	1	0	1	0	0	0	0	1	0	0	0	1	1	0	0	1	0
18	1	0	0	1	0	0	0	1	0	0	0	0	1	1	0	0	0	0	0	0	0	0	1	1	1	1	0	0	1
18	1	0	0	0	1	0	0	1	0	0	0	0	1	1	0	0	0	0	1	0	0	0	0	1	1	1	0	0	0
18	1	0	0	1	0	0	0	1	0	0	0	0	1	1	0	0	1	0	0	1	0	0	0	1	1	1	0	0	0
18	1	0	0	0	1	0	0	1	0	0	0	0	1	1	0	0	1	1	0	1	0	0	0	0	1	1	0	1	0
18	1	0	0	1	0	0	0	1	0	0	0	0	1	0	1	0	1	0	0	1	0	0	0	0	1	1	0	1	1
18	1	0	0	1	0	0	0	1	0	0	0	0	1	0	0	1	1	1	0	1	0	0	0	1	1	1	1	1	0
18	1	0	0	0	1	0	0	1	0	0	0	0	1	1	0	0	1	1	0	1	0	0	0	1	0	1	0	0	0
18	1	0	0	1	0	0	0	1	0	0	0	0	1	1	0	0	0	0	0	0	1	0	0	0	0	1	0	0	0
18	1	0	0	1	0	0	0	1	0	0	0	0	1	1	0	0	0	0	0	1	0	0	0	0	0	1	0	0	0
18	0	1	0	0	1	0	0	0	1	0	0	1	0	1	0	0	0	0	0	0	1	0	0	0	1	1	0	0	1
18	1	0	0	1	0	0	0	1	0	0	0	1	0	1	0	0	1	1	0	0	1	0	0	1	1	1	0	0	0
18	1	0	0	0	0	0	1	1	0	0	1	0	0	1	0	0	0	1	1	0	0	0	0	0	1	1	0	0	0
18	1	0	0	0	1	0	0	1	0	0	0	1	0	0	1	0	0	0	0	1	0	0	0	1	1	1	0	0	0
18	1	0	0	1	0	0	0	1	0	0	1	0	0	1	0	0	0	0	0	0	1	0	0	1	0	0	1	0	0
18	1	0	0	1	0	0	0	1	0	0	0	0	1	1	0	0	1	1	0	1	0	0	0	1	0	1	0	0	1
18	1	0	0	0	1	0	0	1	0	0	0	0	1	1	0	0	0	0	0	1	0	0	0	1	0	1	0	1	0
18	1	0	0	1	0	0	0	1	0	0	0	1	0	1	0	0	0	1	0	1	0	0	0	0	1	1	0	0	0
18	1	0	0	1	0	0	0	0	1	0	0	1	0	1	0	0	0	1	0	0	1	0	0	0	1	1	1	0	0
18	1	0	0	1	0	0	0	1	0	0	0	0	1	0	1	0	1	1	0	0	1	0	0	1	0	1	0	0	0
18	1	0	0	1	0	0	0	0	1	0	0	0	1	1	0	0	1	0	0	0	1	0	0	1	0	1	0	1	1
18	1	0	0	1	0	0	0	1	0	0	0	0	1	0	0	1	0	1	0	0	1	0	0	1	0	1	0	0	1
18	1	0	0	0	1	0	0	1	0	0	0	1	0	1	0	0	0	0	0	1	0	0	0	1	0	1	0	0	0
18	1	0	0	1	0	0	0	1	0	0	1	0	0	1	0	0	0	0	0	1	0	0	0	0	0	1	0	0	0
18	1	0	0	0	1	0	0	1	0	0	1	0	0	1	0	0	0	0	1	0	0	0	0	1	0	1	0	0	1
18	0	1	0	0	1	0	0	1	0	0	0	1	0	1	0	0	0	1	0	0	1	0	0	0	0	1	0	0	0
18	1	0	0	1	0	0	0	1	0	0	0	0	1	1	0	0	1	0	0	1	0	0	0	1	1	1	0	0	1
18	1	0	0	1	0	0	0	1	0	0	0	1	0	1	0	0	1	0	0	0	1	0	0	0	0	0	1	0	0
18	1	0	0	1	0	0	0	1	0	0	0	1	0	0	1	0	1	1	0	1	0	0	0	1	0	0	0	0	0
18	1	0	0	1	0	0	0	1	0	0	0	1	0	0	1	0	0	1	0	0	1	0	0	0	0	0	1	0	0
18	1	0	0	1	0	0	0	1	0	0	0	1	0	1	0	0	1	0	0	1	0	0	0	1	1	1	1	0	1
18	1	0	0	0	1	0	0	1	0	0	0	0	1	1	0	0	1	1	0	0	1	0	0	1	1	1	0	0	0
18	1	0	0	1	0	0	0	0	1	0	0	0	1	1	0	0	1	1	0	0	1	0	0	0	1	1	0	0	0
18	1	0	0	1	0	0	0	0	1	0	0	0	1	1	0	0	1	0	0	0	1	0	0	0	1	1	0	0	1
18	1	0	0	1	0	0	0	1	0	0	0	1	0	1	0	0	0	1	1	0	0	0	0	1	1	1	0	1	0
18	1	0	0	0	1	0	0	0	1	0	1	0	0	1	0	0	0	0	0	0	1	0	0	1	0	1	0	0	0
18	1	0	0	1	0	0	0	1	0	0	0	0	1	1	0	0	1	1	0	0	1	0	0	0	0	1	0	0	0
18	1	0	0	1	0	0	0	1	0	0	0	0	1	1	0	0	0	1	0	1	0	0	0	0	0	1	0	0	0
18	1	0	0	0	1	0	0	1	0	0	0	0	1	0	0	1	1	0	0	1	0	0	0	1	0	1	1	1	0
18	1	0	0	0	1	0	0	1	0	0	0	0	1	1	0	0	0	1	0	1	0	0	0	1	0	1	0	0	0
18	1	0	0	1	0	0	0	0	1	0	0	0	1	1	0	0	0	0	0	0	1	0	0	0	0	1	0	1	0
18	1	0	0	1	0	0	0	1	0	0	0	1	0	1	0	0	0	0	0	0	1	0	0	0	0	0	0	0	0
18	1	0	0	1	0	0	0	0	1	0	0	1	0	1	0	0	0	1	0	0	1	0	0	1	0	0	0	1	0
18	1	0	0	1	0	0	0	1	0	0	0	1	0	1	0	0	0	0	0	1	0	0	0	0	0	1	0	1	0
18	1	0	0	1	0	0	0	1	0	0	0	1	0	1	0	0	0	0	1	0	0	0	0	0	1	0	0	0	1
18	1	0	0	1	0	0	0	1	0	0	0	0	1	1	0	0	1	1	0	0	1	0	0	1	0	1	0	0	0
18	1	0	0	1	0	0	0	1	0	0	0	0	1	1	0	0	0	0	1	0	0	0	0	1	0	1	0	0	0
18	1	0	0	0	1	0	0	1	0	0	0	1	0	1	0	0	0	1	1	0	0	0	0	0	0	1	0	1	0
18	1	0	0	1	0	0	0	1	0	0	0	1	0	1	0	0	1	0	0	1	0	0	0	1	1	1	0	1	0
18	1	0	0	1	0	0	0	1	0	0	1	0	0	1	0	0	0	1	0	1	0	0	0	0	0	0	1	0	0
18	1	0	0	1	0	0	0	1	0	0	1	0	0	0	1	0	0	1	0	1	0	0	0	1	1	0	0	0	0
18	1	0	0	1	0	0	0	1	0	0	0	0	1	1	0	0	1	0	0	0	1	0	0	0	0	1	0	1	0
18	1	0	0	1	0	0	0	0	1	0	0	0	1	1	0	0	1	0	0	0	1	0	0	1	0	1	1	0	0
18	1	0	0	1	0	0	0	1	0	0	1	0	0	1	0	0	0	0	1	0	0	0	0	0	0	1	0	1	0
18	1	0	0	1	0	0	0	1	0	0	0	1	0	1	0	0	0	0	0	1	0	0	0	0	1	0	0	0	0
18	1	0	0	1	0	0	0	1	0	0	0	0	1	1	0	0	1	0	0	1	0	0	0	0	1	1	0	0	1
18	1	0	0	1	0	0	0	1	0	0	0	1	0	0	1	0	0	1	0	1	0	0	0	1	1	1	0	1	0
18	1	0	0	1	0	0	0	1	0	0	0	1	0	1	0	0	0	0	0	0	1	0	0	1	1	1	0	0	0
18	1	0	0	1	0	0	0	0	1	0	0	1	0	1	0	0	1	1	0	0	1	0	0	0	0	0	0	0	1
18	1	0	0	1	0	0	0	1	0	0	0	0	1	1	0	0	1	0	0	0	1	0	0	0	0	1	0	0	0
18	1	0	0	1	0	0	0	1	0	0	0	0	1	1	0	0	1	0	0	0	1	0	0	0	0	1	0	0	1
18	1	0	0	1	0	0	0	1	0	0	0	0	1	1	0	0	1	1	1	0	0	0	0	1	1	1	0	0	0
18	1	0	0	0	1	0	0	1	0	0	0	0	1	0	1	0	1	1	0	1	0	0	0	1	0	1	1	0	0
18	0	1	0	1	0	0	0	1	0	0	0	0	1	1	0	0	1	1	0	0	1	0	0	0	0	1	0	0	1
18	1	0	0	0	1	0	0	1	0	0	0	1	0	1	0	0	0	1	0	1	0	0	0	0	0	0	0	0	0
18	1	0	0	1	0	0	0	1	0	0	0	0	1	1	0	0	1	0	0	1	0	0	0	0	0	1	0	0	0
18	1	0	0	1	0	0	0	1	0	0	0	0	1	0	1	0	1	1	0	1	0	0	0	1	0	1	0	0	1
18	1	0	0	1	0	0	0	1	0	0	0	0	1	1	0	0	1	1	0	1	0	0	0	1	1	1	0	0	0
18	1	0	0	1	0	0	0	1	0	0	0	0	1	1	0	0	1	1	0	1	0	0	0	0	1	1	0	0	0
18	0	1	0	0	1	0	0	1	0	0	0	1	0	1	0	0	0	1	0	0	1	0	0	0	0	0	0	0	0
18	0	1	0	0	0	0	1	1	0	0	0	1	0	0	1	0	0	1	0	1	0	0	0	1	0	1	0	0	0
18	1	0	0	1	0	0	0	1	0	0	0	1	0	1	0	0	1	1	0	1	0	0	0	0	0	1	0	0	0
18	0	1	0	1	0	0	0	1	0	0	1	0	0	0	1	0	0	1	1	0	0	0	0	1	1	1	1	0	1
18	1	0	0	1	0	0	0	1	0	0	0	0	1	1	0	0	1	1	1	0	0	0	0	1	1	1	0	0	0
18	1	0	0	0	1	0	0	1	0	0	0	1	0	0	1	0	0	0	0	1	0	0	0	0	1	1	0	1	0
18	1	0	0	0	1	0	0	1	0	0	0	0	1	1	0	0	0	1	1	0	0	0	0	1	1	1	0	0	1
18	1	0	0	1	0	0	0	0	1	0	0	0	1	1	0	0	1	0	0	0	1	0	0	1	0	1	1	1	0
18	1	0	0	1	0	0	0	1	0	0	0	0	1	1	0	0	1	0	0	0	1	0	0	1	0	1	0	1	0
18	1	0	0	0	1	0	0	0	1	0	1	0	0	1	0	0	0	0	0	0	1	0	0	1	1	0	0	0	0
18	1	0	0	1	0	0	0	1	0	0	0	1	0	1	0	0	1	1	0	1	0	0	0	1	1	0	0	1	0
18	1	0	0	0	1	0	0	1	0	0	0	1	0	0	1	0	0	1	0	1	0	0	0	1	1	0	0	0	0
18	1	0	0	1	0	0	0	1	0	0	0	0	1	1	0	0	0	1	0	1	0	0	0	0	0	1	0	0	0
18	1	0	0	0	1	0	0	1	0	0	0	0	1	1	0	0	0	0	0	1	0	0	0	1	0	1	0	0	1
18	1	0	0	1	0	0	0	0	1	0	0	0	1	1	0	0	0	0	0	0	1	0	0	0	0	0	0	0	0
18	1	0	0	1	0	0	0	1	0	0	0	1	0	1	0	0	0	0	0	1	0	0	0	0	0	0	0	0	1
18	1	0	0	1	0	0	0	1	0	0	0	0	1	1	0	0	1	1	0	1	0	0	0	1	0	1	0	0	1
18	1	0	0	1	0	0	0	1	0	0	0	0	1	0	1	0	1	1	0	0	1	0	0	0	1	0	0	1	0
18	1	0	0	1	0	0	0	1	0	0	0	1	0	1	0	0	0	0	0	0	1	0	0	1	0	1	0	1	0
18	1	0	0	1	0	0	0	1	0	0	0	0	1	1	0	0	1	1	0	1	0	0	0	0	1	1	0	0	0
18	1	0	0	1	0	0	0	1	0	0	0	1	0	1	0	0	1	1	0	0	1	0	0	1	1	0	0	1	0
18	1	0	0	1	0	0	0	1	0	0	0	0	1	1	0	0	1	0	1	0	0	0	0	0	0	1	0	1	0
18	1	0	0	0	1	0	0	1	0	0	0	0	1	1	0	0	0	1	1	0	0	0	0	1	0	1	1	0	0
18	1	0	0	1	0	0	0	1	0	0	0	1	0	1	0	0	0	0	0	0	1	0	0	0	0	0	0	1	0
18	1	0	0	1	0	0	0	1	0	0	0	0	1	0	1	0	0	0	1	0	0	0	0	1	0	1	0	0	0
18	1	0	0	1	0	0	0	1	0	0	0	0	1	1	0	0	0	1	0	0	1	0	0	1	0	0	0	0	0
18	0	1	0	0	1	0	0	1	0	0	0	1	0	1	0	0	0	0	0	0	1	0	0	1	0	0	0	0	1
18	1	0	0	1	0	0	0	0	0	1	0	0	1	1	0	0	1	1	0	0	1	0	0	0	1	1	0	0	1
18	1	0	0	0	1	0	0	1	0	0	0	0	1	1	0	0	0	0	0	0	1	0	0	0	1	1	0	0	0
18	1	0	0	1	0	0	0	1	0	0	0	1	0	1	0	0	1	0	0	1	0	0	0	0	0	0	0	0	0
18	1	0	0	0	1	0	0	1	0	0	0	0	1	1	0	0	0	1	0	1	0	0	0	1	0	1	1	0	0
18	0	1	0	1	0	0	0	1	0	0	0	0	1	1	0	0	1	1	0	0	1	0	0	1	0	1	0	0	0
18	1	0	0	0	1	0	0	1	0	0	0	0	1	1	0	0	0	1	0	1	0	0	0	1	0	0	1	0	0
18	1	0	0	0	1	0	0	1	0	0	1	0	0	1	0	0	0	1	0	0	1	0	0	0	0	1	0	0	0
18	1	0	0	0	1	0	0	1	0	0	0	0	1	1	0	0	1	1	0	1	0	0	0	1	0	1	1	0	0
18	1	0	0	0	1	0	0	1	0	0	0	1	0	1	0	0	0	1	0	1	0	0	0	0	0	1	0	0	0
18	0	0	1	0	1	0	0	1	0	0	0	0	1	1	0	0	1	0	0	0	1	0	0	0	1	1	0	1	1
18	1	0	0	0	0	0	1	1	0	0	0	0	1	1	0	0	0	1	0	1	0	0	0	1	1	1	0	0	0
18	1	0	0	1	0	0	0	1	0	0	0	0	1	1	0	0	0	0	0	0	0	0	1	1	0	1	1	1	0
18	1	0	0	0	1	0	0	1	0	0	0	1	0	1	0	0	0	0	1	0	0	0	0	1	1	1	1	0	0
18	1	0	0	0	0	0	1	1	0	0	0	0	1	1	0	0	1	1	0	0	1	0	0	0	1	1	0	0	0
18	1	0	0	1	0	0	0	0	1	0	0	1	0	1	0	0	0	0	0	0	1	0	0	0	1	0	0	0	0
18	1	0	0	1	0	0	0	0	1	0	0	0	1	1	0	0	1	0	0	0	1	0	0	0	1	1	1	0	0
18	1	0	0	1	0	0	0	1	0	0	0	0	1	1	0	0	1	0	0	1	0	0	0	1	0	1	0	0	0
18	1	0	0	1	0	0	0	1	0	0	0	0	1	1	0	0	1	1	0	1	0	0	0	1	0	1	0	0	0
18	1	0	0	1	0	0	0	1	0	0	0	0	1	1	0	0	1	1	0	0	1	0	0	0	0	1	1	0	1
18	1	0	0	1	0	0	0	1	0	0	0	1	0	1	0	0	0	0	0	0	1	0	0	1	0	0	0	0	0
18	1	0	0	0	1	0	0	1	0	0	0	1	0	1	0	0	0	0	0	0	1	0	0	0	0	0	0	0	1
18	1	0	0	1	0	0	0	1	0	0	0	0	1	1	0	0	1	1	0	1	0	0	0	1	1	1	1	0	1
18	1	0	0	0	1	0	0	1	0	0	0	0	1	1	0	0	0	0	0	0	1	0	0	0	0	0	0	1	0
18	1	0	0	1	0	0	0	1	0	0	1	0	0	0	0	1	0	1	0	1	0	0	0	0	0	1	0	1	0
18	1	0	0	1	0	0	0	1	0	0	1	0	0	1	0	0	1	1	0	1	0	0	0	1	1	0	0	0	0
18	1	0	0	1	0	0	0	1	0	0	0	1	0	1	0	0	0	0	0	1	0	0	0	1	1	0	1	0	1
18	1	0	0	1	0	0	0	1	0	0	0	1	0	1	0	0	1	1	0	0	1	0	0	1	1	0	0	0	0
18	1	0	0	1	0	0	0	1	0	0	0	1	0	0	1	0	1	1	0	1	0	0	0	1	0	1	0	0	0
18	1	0	0	1	0	0	0	1	0	0	0	0	1	1	0	0	1	1	0	0	1	0	0	1	0	1	0	0	0
18	1	0	0	1	0	0	0	1	0	0	1	0	0	1	0	0	0	1	0	1	0	0	0	1	1	0	0	0	0
18	1	0	0	1	0	0	0	1	0	0	1	0	0	0	1	0	0	1	0	1	0	0	0	1	1	0	1	1	0
18	1	0	0	0	1	0	0	1	0	0	0	0	1	1	0	0	1	1	0	1	0	0	0	1	1	1	1	0	0
18	1	0	0	1	0	0	0	1	0	0	0	1	0	1	0	0	1	1	0	0	1	0	0	0	1	1	0	0	1
18	1	0	0	1	0	0	0	0	0	1	0	0	1	1	0	0	1	1	0	1	0	0	0	0	0	1	0	0	0
18	1	0	0	1	0	0	0	1	0	0	0	0	1	1	0	0	0	1	1	0	0	0	0	1	1	1	1	0	0
18	1	0	0	1	0	0	0	1	0	0	0	1	0	1	0	0	1	0	0	0	1	0	0	0	0	1	0	0	1
18	1	0	0	1	0	0	0	0	1	0	0	1	0	1	0	0	1	0	0	0	1	0	0	0	0	1	0	1	0
18	1	0	0	1	0	0	0	1	0	0	1	0	0	1	0	0	0	1	0	1	0	0	0	1	1	1	0	0	0
18	1	0	0	1	0	0	0	1	0	0	0	1	0	1	0	0	0	0	0	0	1	0	0	0	1	1	0	0	0
18	1	0	0	1	0	0	0	1	0	0	1	0	0	1	0	0	0	1	1	0	0	0	0	1	1	1	0	0	0
18	1	0	0	1	0	0	0	1	0	0	0	1	0	1	0	0	0	0	0	0	1	0	0	1	0	0	0	1	0
18	1	0	0	0	1	0	0	1	0	0	0	0	1	1	0	0	0	1	0	1	0	0	0	1	1	1	0	0	0
18	1	0	0	1	0	0	0	1	0	0	0	0	1	1	0	0	1	0	0	1	0	0	0	1	0	1	0	0	1
18	1	0	0	0	0	0	1	1	0	0	1	0	0	1	0	0	0	1	0	0	1	0	0	0	1	1	0	0	0
18	1	0	0	1	0	0	0	1	0	0	0	1	0	0	1	0	0	1	0	1	0	0	0	1	0	0	0	0	0
18	1	0	0	0	1	0	0	1	0	0	0	1	0	1	0	0	0	1	0	0	1	0	0	1	0	1	0	0	0
18	1	0	0	1	0	0	0	1	0	0	1	0	0	0	1	0	0	1	0	0	1	0	0	0	0	1	0	0	0
18	1	0	0	1	0	0	0	1	0	0	1	0	0	1	0	0	0	1	1	0	0	0	0	1	0	1	0	0	0
18	1	0	0	1	0	0	0	1	0	0	0	1	0	1	0	0	0	1	0	0	0	0	1	0	0	1	0	0	0
18	1	0	0	1	0	0	0	0	1	0	0	0	1	1	0	0	1	1	0	0	1	0	0	0	0	1	0	0	0
18	1	0	0	1	0	0	0	1	0	0	1	0	0	1	0	0	0	0	0	0	1	0	0	0	0	1	0	0	0
18	1	0	0	1	0	0	0	1	0	0	0	1	0	1	0	0	1	1	0	1	0	0	0	0	1	1	0	0	0
18	1	0	0	1	0	0	0	1	0	0	1	0	0	1	0	0	0	0	0	0	1	0	0	1	1	0	0	0	0
18	1	0	0	0	1	0	0	1	0	0	0	1	0	1	0	0	0	0	1	0	0	0	0	1	1	0	0	0	0
18	1	0	0	1	0	0	0	1	0	0	0	1	0	1	0	0	1	0	1	0	0	0	0	1	1	0	0	0	0
18	1	0	0	0	0	0	1	1	0	0	0	1	0	1	0	0	1	1	0	0	1	0	0	1	1	0	0	0	0
18	1	0	0	1	0	0	0	1	0	0	0	1	0	1	0	0	0	0	0	1	0	0	0	0	1	0	0	1	0
18	1	0	0	1	0	0	0	1	0	0	0	0	1	1	0	0	0	0	0	1	0	0	0	1	1	0	1	0	0
18	1	0	0	1	0	0	0	0	1	0	0	0	1	0	1	0	1	1	0	0	1	0	0	1	0	1	1	0	0
18	1	0	0	1	0	0	0	1	0	0	0	0	1	1	0	0	1	0	0	1	0	0	0	1	0	1	0	0	0
18	1	0	0	1	0	0	0	1	0	0	0	1	0	1	0	0	1	0	0	1	0	0	0	1	0	1	1	1	1
18	1	0	0	1	0	0	0	1	0	0	0	1	0	1	0	0	0	1	0	0	1	0	0	1	0	1	1	0	0
18	1	0	0	1	0	0	0	0	1	0	0	0	1	1	0	0	1	0	0	0	1	0	0	0	0	1	0	0	1
18	1	0	0	1	0	0	0	1	0	0	0	0	1	1	0	0	1	1	0	0	1	0	0	0	0	1	0	0	1
18	0	1	0	1	0	0	0	1	0	0	0	1	0	1	0	0	0	0	0	0	1	0	0	1	0	1	0	0	1
18	1	0	0	0	1	0	0	1	0	0	0	1	0	1	0	0	0	0	0	0	0	0	1	1	0	0	0	1	0
18	1	0	0	1	0	0	0	1	0	0	0	0	1	1	0	0	1	1	0	1	0	0	0	1	1	1	1	0	0
18	1	0	0	0	1	0	0	1	0	0	0	1	0	1	0	0	0	1	1	0	0	0	0	1	0	1	0	0	0
18	1	0	0	0	1	0	0	1	0	0	0	0	1	1	0	0	0	0	0	0	1	0	0	1	0	1	0	0	0
18	0	1	0	1	0	0	0	1	0	0	0	0	1	1	0	0	1	1	1	0	0	0	0	0	0	1	0	0	0
18	1	0	0	1	0	0	0	1	0	0	0	0	1	1	0	0	0	0	0	1	0	0	0	0	0	1	0	0	0
18	1	0	0	0	0	0	1	1	0	0	0	1	0	1	0	0	1	1	0	0	0	0	1	1	0	1	0	0	0
18	1	0	0	0	1	0	0	1	0	0	0	1	0	0	0	1	0	0	1	0	0	0	0	0	0	1	1	1	1
18	1	0	0	0	0	0	1	0	1	0	0	0	1	1	0	0	1	0	0	0	1	0	0	1	1	1	0	1	0
18	1	0	0	1	0	0	0	1	0	0	0	1	0	1	0	0	1	0	0	0	1	0	0	1	0	0	1	0	0
18	1	0	0	1	0	0	0	1	0	0	0	1	0	1	0	0	0	0	0	0	1	0	0	0	0	0	0	1	0
18	1	0	0	1	0	0	0	1	0	0	0	0	1	1	0	0	1	1	0	0	1	0	0	1	0	1	0	0	0
18	1	0	0	1	0	0	0	1	0	0	0	0	1	1	0	0	1	0	1	0	0	0	0	1	1	1	0	0	0
18	1	0	0	1	0	0	0	1	0	0	0	0	1	1	0	0	1	1	0	0	1	0	0	0	1	1	0	0	0
18	1	0	0	0	0	0	1	0	1	0	0	1	0	1	0	0	0	0	0	0	1	0	0	0	1	1	0	0	1
18	1	0	0	1	0	0	0	1	0	0	1	0	0	1	0	0	0	1	0	0	1	0	0	1	1	0	0	0	0
18	1	0	0	1	0	0	0	1	0	0	0	0	1	1	0	0	0	0	1	0	0	0	0	1	1	1	0	1	1
18	1	0	0	1	0	0	0	1	0	0	0	0	1	1	0	0	1	1	0	1	0	0	0	1	0	1	0	0	1
18	0	1	0	1	0	0	0	1	0	0	0	1	0	1	0	0	1	0	0	0	1	0	0	1	0	1	0	1	1
18	1	0	0	0	1	0	0	1	0	0	0	0	1	1	0	0	1	1	0	1	0	0	0	0	0	1	0	0	0
18	1	0	0	1	0	0	0	1	0	0	1	0	0	1	0	0	0	1	0	0	1	0	0	1	0	0	1	0	1
18	1	0	0	1	0	0	0	1	0	0	0	1	0	1	0	0	0	0	0	1	0	0	0	1	1	0	0	1	0
18	1	0	0	0	1	0	0	1	0	0	0	1	0	1	0	0	0	0	0	0	1	0	0	0	0	0	0	0	0
18	1	0	0	0	1	0	0	1	0	0	0	0	1	1	0	0	0	0	0	1	0	0	0	0	1	1	0	0	0
18	1	0	0	0	1	0	0	1	0	0	0	1	0	1	0	0	0	1	0	1	0	0	0	1	0	1	0	0	1
18	1	0	0	1	0	0	0	1	0	0	0	1	0	1	0	0	0	1	0	0	1	0	0	0	1	0	0	0	0
18	1	0	0	1	0	0	0	1	0	0	0	0	1	1	0	0	0	1	1	0	0	0	0	1	1	1	0	0	1
18	0	1	0	0	1	0	0	1	0	0	1	0	0	0	1	0	0	0	0	1	0	0	0	1	0	0	0	1	1
18	1	0	0	1	0	0	0	0	1	0	0	0	1	1	0	0	1	0	0	0	1	0	0	0	1	1	0	0	1
18	0	1	0	0	1	0	0	1	0	0	0	1	0	0	1	0	0	0	0	1	0	0	0	1	1	0	0	1	1
18	1	0	0	1	0	0	0	1	0	0	0	1	0	1	0	0	1	1	0	0	1	0	0	1	1	0	1	0	0
18	1	0	0	1	0	0	0	1	0	0	0	0	1	1	0	0	1	0	1	0	0	0	0	0	0	1	0	0	0
18	1	0	0	1	0	0	0	1	0	0	0	1	0	1	0	0	0	0	0	0	1	0	0	0	0	1	0	0	1
18	1	0	0	1	0	0	0	1	0	0	0	0	1	0	1	0	1	1	0	0	1	0	0	1	0	1	0	0	0
18	1	0	0	0	1	0	0	1	0	0	0	0	1	0	1	0	0	1	1	0	0	0	0	0	0	1	0	0	0
18	1	0	0	1	0	0	0	1	0	0	0	1	0	0	1	0	1	1	0	0	1	0	0	1	0	0	1	1	0
18	1	0	0	1	0	0	0	1	0	0	0	1	0	1	0	0	0	1	0	0	1	0	0	0	0	1	0	0	0
18	1	0	0	1	0	0	0	1	0	0	1	0	0	1	0	0	0	1	1	0	0	0	0	0	0	1	0	0	0
18	1	0	0	1	0	0	0	1	0	0	0	1	0	1	0	0	1	0	0	1	0	0	0	1	1	0	0	0	0
18	1	0	0	1	0	0	0	1	0	0	0	1	0	1	0	0	1	0	0	0	1	0	0	1	1	0	0	0	0
18	1	0	0	0	1	0	0	1	0	0	0	1	0	1	0	0	0	1	0	0	1	0	0	0	0	0	0	0	0
18	1	0	0	0	1	0	0	1	0	0	0	1	0	0	1	0	0	1	0	0	1	0	0	0	0	0	0	0	1
18	0	1	0	1	0	0	0	1	0	0	0	1	0	0	1	0	1	1	1	0	0	0	0	1	0	0	1	0	0
18	1	0	0	0	1	0	0	1	0	0	0	0	1	1	0	0	1	1	0	1	0	0	0	0	1	1	0	0	0
18	1	0	0	1	0	0	0	1	0	0	0	1	0	1	0	0	1	1	0	1	0	0	0	1	1	0	0	0	0
18	1	0	0	1	0	0	0	1	0	0	0	0	1	1	0	0	1	1	0	0	1	0	0	1	0	1	0	0	0
18	1	0	0	1	0	0	0	1	0	0	0	1	0	1	0	0	1	1	0	0	1	0	0	1	0	0	0	0	0
18	1	0	0	1	0	0	0	1	0	0	0	1	0	1	0	0	1	0	1	0	0	0	0	0	0	1	0	1	0
18	1	0	0	1	0	0	0	0	1	0	0	1	0	1	0	0	0	1	0	0	1	0	0	1	0	1	0	0	0
18	1	0	0	1	0	0	0	1	0	0	1	0	0	1	0	0	0	1	0	0	1	0	0	1	0	1	0	0	1
18	1	0	0	1	0	0	0	1	0	0	0	0	1	1	0	0	1	0	1	0	0	0	0	1	1	1	1	0	0
18	1	0	0	1	0	0	0	1	0	0	0	1	0	1	0	0	1	1	0	1	0	0	0	0	1	1	0	1	0
18	1	0	0	0	1	0	0	1	0	0	0	1	0	1	0	0	0	0	0	1	0	0	0	0	0	0	0	1	1
18	1	0	0	0	1	0	0	1	0	0	1	0	0	0	0	1	0	1	0	1	0	0	0	1	1	0	0	0	0
18	1	0	0	1	0	0	0	1	0	0	0	0	1	1	0	0	1	0	0	0	1	0	0	0	1	1	0	1	0
18	1	0	0	1	0	0	0	1	0	0	0	1	0	1	0	0	0	1	1	0	0	0	0	1	1	1	0	1	0
18	1	0	0	1	0	0	0	0	1	0	0	1	0	1	0	0	1	1	0	0	1	0	0	1	1	1	0	0	0
18	1	0	0	1	0	0	0	1	0	0	0	1	0	1	0	0	0	0	1	0	0	0	0	0	1	1	0	0	0
18	1	0	0	1	0	0	0	1	0	0	0	1	0	1	0	0	0	1	1	0	0	0	0	1	0	0	0	1	1
18	1	0	0	1	0	0	0	1	0	0	0	0	1	1	0	0	0	0	0	0	1	0	0	0	0	1	0	1	0
18	1	0	0	0	1	0	0	1	0	0	0	0	1	1	0	0	0	0	0	0	1	0	0	1	0	1	0	0	1
18	0	1	0	1	0	0	0	1	0	0	0	1	0	1	0	0	0	1	0	0	1	0	0	0	0	1	0	0	0
18	1	0	0	1	0	0	0	0	1	0	0	0	1	1	0	0	1	1	0	0	1	0	0	0	0	1	0	0	0
18	0	0	1	1	0	0	0	1	0	0	0	1	0	1	0	0	1	1	1	0	0	0	0	1	0	1	0	0	1
18	1	0	0	0	1	0	0	1	0	0	0	0	1	1	0	0	0	0	1	0	0	0	0	0	0	1	0	0	0
18	1	0	0	1	0	0	0	1	0	0	1	0	0	1	0	0	0	0	0	1	0	0	0	1	1	0	0	1	0
18	1	0	0	1	0	0	0	1	0	0	0	0	1	1	0	0	1	1	0	1	0	0	0	1	1	1	1	1	0
18	1	0	0	1	0	0	0	1	0	0	0	0	1	1	0	0	1	1	0	1	0	0	0	1	0	1	1	0	1
18	1	0	0	1	0	0	0	1	0	0	0	1	0	1	0	0	1	1	1	0	0	0	0	1	0	0	0	0	0
18	1	0	0	0	1	0	0	1	0	0	1	0	0	1	0	0	0	1	1	0	0	0	0	1	0	0	0	0	0
18	1	0	0	1	0	0	0	1	0	0	1	0	0	1	0	0	0	0	1	0	0	0	0	1	1	0	0	0	1
18	1	0	0	1	0	0	0	1	0	0	0	1	0	1	0	0	1	1	1	0	0	0	0	1	0	0	0	0	0
18	1	0	0	0	1	0	0	1	0	0	1	0	0	1	0	0	0	1	1	0	0	0	0	1	0	0	0	1	0
18	1	0	0	0	1	0	0	0	1	0	1	0	0	1	0	0	0	1	0	0	1	0	0	0	0	0	0	0	0
18	0	1	0	1	0	0	0	1	0	0	1	0	0	0	1	0	0	1	0	0	1	0	0	1	1	1	0	0	1
18	1	0	0	1	0	0	0	1	0	0	1	0	0	0	1	0	0	1	1	0	0	0	0	1	1	1	0	0	0
18	1	0	0	1	0	0	0	1	0	0	0	0	1	1	0	0	0	0	0	0	1	0	0	1	0	1	1	0	0
18	1	0	0	1	0	0	0	1	0	0	0	1	0	1	0	0	1	1	0	0	1	0	0	1	0	0	1	0	0
18	1	0	0	0	1	0	0	1	0	0	1	0	0	0	0	1	0	1	0	0	1	0	0	1	0	1	0	0	0
18	1	0	0	1	0	0	0	1	0	0	0	1	0	1	0	0	1	1	0	0	1	0	0	0	1	0	0	0	0
18	1	0	0	0	1	0	0	1	0	0	0	0	1	1	0	0	0	0	0	0	0	0	1	0	1	1	0	0	1
18	1	0	0	1	0	0	0	1	0	0	0	0	1	0	1	0	1	1	1	0	0	0	0	1	0	1	0	0	0
18	1	0	0	1	0	0	0	1	0	0	0	0	1	1	0	0	1	1	0	0	1	0	0	0	0	1	1	0	0
18	1	0	0	1	0	0	0	1	0	0	0	0	1	1	0	0	1	1	0	0	0	1	0	1	0	1	0	0	0
18	1	0	0	1	0	0	0	1	0	0	0	0	1	1	0	0	1	0	1	0	0	0	0	1	0	1	0	0	0
18	1	0	0	1	0	0	0	1	0	0	0	1	0	1	0	0	1	0	0	0	1	0	0	0	0	1	0	0	0
18	0	1	0	1	0	0	0	1	0	0	0	1	0	1	0	0	1	1	0	0	1	0	0	0	0	1	0	0	0
18	1	0	0	1	0	0	0	1	0	0	0	1	0	1	0	0	1	0	0	0	0	1	0	1	0	1	1	1	0
18	1	0	0	1	0	0	0	1	0	0	0	0	1	1	0	0	1	0	0	0	1	0	0	0	0	1	1	0	0
18	1	0	0	1	0	0	0	1	0	0	0	0	1	1	0	0	1	0	0	0	1	0	0	0	0	1	0	1	0
18	1	0	0	0	1	0	0	1	0	0	0	0	1	1	0	0	1	1	0	1	0	0	0	0	0	1	0	1	0
18	1	0	0	1	0	0	0	1	0	0	0	0	1	1	0	0	1	1	1	0	0	0	0	0	1	1	0	0	0
18	1	0	0	1	0	0	0	1	0	0	0	0	1	1	0	0	1	1	0	0	1	0	0	0	1	1	0	0	0
18	1	0	0	1	0	0	0	0	1	0	0	0	1	1	0	0	0	1	0	0	1	0	0	1	1	1	1	0	0
18	1	0	0	1	0	0	0	1	0	0	0	0	1	0	1	0	0	1	1	0	0	0	0	1	0	1	1	0	0
18	1	0	0	1	0	0	0	1	0	0	0	1	0	1	0	0	0	0	0	0	1	0	0	1	0	1	1	0	1
18	1	0	0	1	0	0	0	1	0	0	1	0	0	0	1	0	1	1	0	0	0	0	1	1	0	1	1	1	0
18	1	0	0	1	0	0	0	1	0	0	0	1	0	1	0	0	1	1	0	1	0	0	0	0	1	1	0	1	0
18	0	1	0	1	0	0	0	1	0	0	0	1	0	1	0	0	0	1	0	0	1	0	0	1	1	1	0	1	0
18	1	0	0	1	0	0	0	1	0	0	0	0	1	1	0	0	1	1	0	1	0	0	0	1	1	1	0	0	0
18	1	0	0	1	0	0	0	1	0	0	0	1	0	1	0	0	0	0	0	1	0	0	0	1	0	0	0	0	1
18	1	0	0	0	1	0	0	1	0	0	0	0	1	1	0	0	0	1	1	0	0	0	0	1	0	1	0	1	0
18	1	0	0	1	0	0	0	1	0	0	0	1	0	1	0	0	1	1	0	1	0	0	0	1	0	1	0	0	0
18	1	0	0	0	1	0	0	1	0	0	0	0	1	1	0	0	1	0	0	0	1	0	0	1	0	1	0	0	0
18	1	0	0	0	1	0	0	1	0	0	0	0	1	0	1	0	0	1	1	0	0	0	0	0	1	1	0	0	0
18	0	1	0	1	0	0	0	1	0	0	0	0	1	1	0	0	1	1	0	0	1	0	0	0	0	1	0	0	1
18	1	0	0	1	0	0	0	1	0	0	0	0	1	1	0	0	1	1	0	0	1	0	0	0	1	1	0	1	0
18	1	0	0	0	0	0	1	1	0	0	0	0	1	1	0	0	1	0	1	0	0	0	0	1	0	1	0	0	0
18	1	0	0	1	0	0	0	1	0	0	0	0	1	1	0	0	0	1	1	0	0	0	0	0	1	1	1	0	0
18	1	0	0	1	0	0	0	1	0	0	0	0	1	1	0	0	1	1	0	1	0	0	0	0	0	1	0	0	0
18	1	0	0	1	0	0	0	1	0	0	1	0	0	1	0	0	0	1	0	0	1	0	0	1	0	1	0	0	1
18	1	0	0	1	0	0	0	1	0	0	1	0	0	1	0	0	0	0	0	1	0	0	0	1	0	1	0	1	1
18	1	0	0	1	0	0	0	1	0	0	1	0	0	1	0	0	0	1	0	1	0	0	0	0	0	0	0	1	0
18	1	0	0	1	0	0	0	1	0	0	0	1	0	1	0	0	0	1	0	0	1	0	0	1	0	0	0	1	0
18	1	0	0	0	1	0	0	1	0	0	0	1	0	1	0	0	1	1	0	1	0	0	0	0	0	0	0	0	0
18	1	0	0	1	0	0	0	1	0	0	0	1	0	1	0	0	1	1	1	0	0	0	0	0	1	1	0	0	0
18	1	0	0	0	0	0	1	1	0	0	0	1	0	0	1	0	1	1	0	0	1	0	0	0	0	0	0	0	0
18	1	0	0	1	0	0	0	1	0	0	0	1	0	1	0	0	0	1	0	1	0	0	0	0	0	0	0	1	0
18	1	0	0	1	0	0	0	1	0	0	0	0	1	1	0	0	1	1	0	1	0	0	0	0	0	1	0	0	0
18	1	0	0	1	0	0	0	1	0	0	0	1	0	1	0	0	1	1	0	0	1	0	0	0	1	1	0	1	0
18	1	0	0	1	0	0	0	1	0	0	0	1	0	1	0	0	1	1	0	0	1	0	0	1	1	1	0	0	0
18	1	0	0	1	0	0	0	1	0	0	0	1	0	1	0	0	0	0	0	0	1	0	0	1	1	0	1	0	0
18	1	0	0	0	1	0	0	1	0	0	0	1	0	0	1	0	1	1	0	1	0	0	0	1	1	0	1	0	0
18	1	0	0	0	0	0	1	1	0	0	0	1	0	1	0	0	0	0	0	0	1	0	0	0	0	0	0	0	0
18	1	0	0	1	0	0	0	1	0	0	0	0	1	1	0	0	1	0	1	0	0	0	0	1	0	1	0	0	0
18	0	1	0	1	0	0	0	1	0	0	0	0	1	1	0	0	1	0	1	0	0	0	0	0	0	1	1	1	0
18	1	0	0	0	1	0	0	1	0	0	0	1	0	0	1	0	0	1	0	1	0	0	0	1	0	1	1	0	0
18	1	0	0	0	1	0	0	0	0	1	1	0	0	1	0	0	0	0	0	1	0	0	0	0	0	1	1	0	0
18	1	0	0	1	0	0	0	1	0	0	0	0	1	1	0	0	0	0	0	1	0	0	0	1	1	1	1	1	0
18	1	0	0	1	0	0	0	1	0	0	0	0	1	1	0	0	1	1	1	0	0	0	0	1	0	1	0	0	1
18	1	0	0	1	0	0	0	1	0	0	0	0	1	1	0	0	1	1	0	1	0	0	0	1	0	1	0	0	1
18	0	1	0	1	0	0	0	1	0	0	0	0	1	1	0	0	1	1	0	0	1	0	0	0	0	1	1	0	0
18	1	0	0	1	0	0	0	1	0	0	0	0	1	1	0	0	0	1	1	0	0	0	0	0	0	1	0	0	1
18	1	0	0	0	1	0	0	1	0	0	0	1	0	0	1	0	0	1	0	1	0	0	0	0	1	1	0	0	0
18	1	0	0	0	0	0	1	1	0	0	0	0	1	1	0	0	1	0	0	1	0	0	0	1	1	1	0	0	0
18	1	0	0	1	0	0	0	1	0	0	1	0	0	1	0	0	0	1	0	0	1	0	0	1	1	1	0	0	0
18	1	0	0	1	0	0	0	1	0	0	0	1	0	1	0	0	1	0	0	0	1	0	0	0	1	1	1	0	0
18	1	0	0	0	1	0	0	1	0	0	0	1	0	0	1	0	0	1	0	0	1	0	0	1	0	1	1	0	0
18	1	0	0	0	1	0	0	1	0	0	1	0	0	1	0	0	0	1	0	1	0	0	0	1	0	1	1	1	0
18	1	0	0	1	0	0	0	1	0	0	1	0	0	1	0	0	1	1	0	1	0	0	0	1	1	1	0	0	0
18	1	0	0	1	0	0	0	1	0	0	0	1	0	1	0	0	0	0	0	0	1	0	0	0	0	1	0	1	0
18	1	0	0	0	0	0	1	1	0	0	1	0	0	1	0	0	1	0	0	0	0	1	0	0	1	1	0	1	1
18	1	0	0	0	1	0	0	1	0	0	0	1	0	0	1	0	0	0	1	0	0	0	0	1	1	1	1	1	0
18	1	0	0	0	1	0	0	1	0	0	0	1	0	1	0	0	0	0	0	1	0	0	0	1	1	1	0	1	0
18	1	0	0	1	0	0	0	1	0	0	0	0	1	1	0	0	1	1	1	0	0	0	0	0	0	1	1	0	0
18	1	0	0	0	0	0	1	1	0	0	1	0	0	0	0	1	1	1	0	1	0	0	0	1	0	1	0	1	1
18	1	0	0	1	0	0	0	1	0	0	1	0	0	1	0	0	1	0	1	0	0	0	0	0	0	1	0	0	1
18	1	0	0	1	0	0	0	0	1	0	1	0	0	1	0	0	0	1	0	0	1	0	0	0	1	1	0	0	0
18	1	0	0	1	0	0	0	1	0	0	0	0	1	1	0	0	1	0	0	0	0	1	0	1	1	1	0	0	0
18	1	0	0	1	0	0	0	1	0	0	0	0	1	1	0	0	0	0	0	1	0	0	0	1	1	1	0	1	0
18	1	0	0	1	0	0	0	1	0	0	0	1	0	0	1	0	0	1	1	0	0	0	0	1	0	1	1	0	1
18	1	0	0	1	0	0	0	1	0	0	1	0	0	1	0	0	0	0	0	0	0	1	0	1	1	0	0	0	1
18	1	0	0	1	0	0	0	1	0	0	0	1	0	1	0	0	1	1	0	0	1	0	0	0	1	1	0	0	0
18	0	1	0	1	0	0	0	1	0	0	1	0	0	1	0	0	0	1	0	1	0	0	0	1	1	1	0	0	0
18	1	0	0	1	0	0	0	1	0	0	0	0	1	0	0	1	1	1	0	0	1	0	0	0	1	1	1	0	0
18	1	0	0	0	1	0	0	1	0	0	0	0	1	1	0	0	0	1	0	1	0	0	0	1	0	1	0	0	1
18	1	0	0	1	0	0	0	1	0	0	0	0	1	1	0	0	0	0	0	0	0	0	1	1	0	1	0	0	1
18	1	0	0	0	0	0	1	0	1	0	0	1	0	1	0	0	1	0	0	0	1	0	0	0	0	1	0	1	0
18	1	0	0	0	1	0	0	1	0	0	0	0	1	1	0	0	0	1	0	1	0	0	0	1	0	0	0	0	0
18	0	1	0	1	0	0	0	0	1	0	1	0	0	1	0	0	0	1	0	0	1	0	0	0	0	0	0	0	1
18	1	0	0	0	1	0	0	1	0	0	1	0	0	0	0	1	0	1	0	1	0	0	0	1	0	1	1	0	0
18	1	0	0	1	0	0	0	1	0	0	0	1	0	0	1	0	1	1	0	1	0	0	0	1	1	1	0	0	0
18	1	0	0	1	0	0	0	1	0	0	1	0	0	1	0	0	0	1	0	0	1	0	0	0	1	1	0	1	0
18	1	0	0	0	0	0	1	0	1	0	0	0	1	1	0	0	1	0	0	0	1	0	0	1	0	1	0	0	1
18	1	0	0	0	0	0	1	1	0	0	0	1	0	1	0	0	0	1	0	1	0	0	0	1	1	1	0	0	0
18	1	0	0	1	0	0	0	1	0	0	0	0	1	1	0	0	1	1	0	0	1	0	0	1	1	0	0	0	0
18	1	0	0	1	0	0	0	1	0	0	0	0	1	1	0	0	1	1	0	1	0	0	0	1	0	1	1	0	0
18	1	0	0	0	0	0	1	1	0	0	0	0	1	1	0	0	1	1	0	1	0	0	0	0	0	1	0	1	0
18	0	1	0	1	0	0	0	1	0	0	0	1	0	0	0	1	1	1	0	0	1	0	0	1	0	1	1	0	0
18	1	0	0	0	1	0	0	1	0	0	0	1	0	0	0	1	0	1	0	0	1	0	0	1	0	1	1	0	1
18	1	0	0	1	0	0	0	0	0	1	1	0	0	1	0	0	0	1	0	0	0	0	1	1	0	1	1	0	1
18	0	1	0	1	0	0	0	1	0	0	1	0	0	0	1	0	0	1	0	0	1	0	0	1	1	0	1	0	0
18	1	0	0	0	1	0	0	1	0	0	1	0	0	1	0	0	0	0	0	1	0	0	0	1	1	0	0	0	0
18	1	0	0	1	0	0	0	1	0	0	1	0	0	0	0	1	0	1	0	1	0	0	0	1	1	0	1	0	0
18	1	0	0	1	0	0	0	0	1	0	0	0	1	1	0	0	1	0	0	0	1	0	0	1	1	1	0	0	0
18	0	1	0	0	1	0	0	1	0	0	0	0	1	1	0	0	0	1	0	0	0	0	1	0	0	0	0	0	0
18	1	0	0	0	1	0	0	1	0	0	0	1	0	0	0	1	1	1	0	1	0	0	0	1	0	1	1	0	0
18	0	1	0	1	0	0	0	0	1	0	1	0	0	1	0	0	0	1	0	0	1	0	0	0	1	1	0	0	0
18	1	0	0	0	1	0	0	1	0	0	0	1	0	1	0	0	0	0	1	0	0	0	0	1	1	1	0	1	0
18	1	0	0	1	0	0	0	1	0	0	1	0	0	1	0	0	0	1	0	0	1	0	0	1	1	0	0	1	0
18	1	0	0	0	0	0	1	1	0	0	0	1	0	1	0	0	0	0	0	1	0	0	0	0	1	0	0	1	1
18	0	1	0	1	0	0	0	0	1	0	0	0	1	0	1	0	1	1	0	0	1	0	0	1	0	1	0	1	1
18	1	0	0	0	1	0	0	1	0	0	0	1	0	1	0	0	0	0	1	0	0	0	0	0	0	0	0	0	1
18	0	1	0	1	0	0	0	1	0	0	0	0	1	1	0	0	0	1	0	1	0	0	0	1	0	1	0	1	0
18	1	0	0	0	1	0	0	1	0	0	0	0	1	1	0	0	0	0	1	0	0	0	0	0	0	1	0	0	1
18	1	0	0	1	0	0	0	1	0	0	0	1	0	0	1	0	0	1	0	1	0	0	0	1	0	0	0	0	0
18	1	0	0	1	0	0	0	1	0	0	0	0	1	1	0	0	1	1	0	1	0	0	0	1	0	1	1	0	0
18	1	0	0	1	0	0	0	0	1	0	0	0	1	1	0	0	1	0	0	0	1	0	0	0	0	1	0	1	0
18	1	0	0	1	0	0	0	1	0	0	0	0	1	1	0	0	1	1	0	0	1	0	0	1	0	1	0	0	0
18	1	0	0	0	1	0	0	1	0	0	0	1	0	1	0	0	0	1	0	0	1	0	0	0	0	0	1	0	1
18	0	1	0	1	0	0	0	0	1	0	0	1	0	0	1	0	1	1	0	0	1	0	0	1	1	1	0	0	0
18	1	0	0	0	0	0	1	0	1	0	0	1	0	1	0	0	0	1	0	0	1	0	0	0	1	1	0	0	0
18	1	0	0	1	0	0	0	1	0	0	0	1	0	1	0	0	1	1	0	0	1	0	0	0	1	0	0	1	0
18	1	0	0	1	0	0	0	1	0	0	0	1	0	1	0	0	1	1	0	1	0	0	0	1	1	1	0	0	0
18	1	0	0	1	0	0	0	1	0	0	0	1	0	1	0	0	0	1	0	1	0	0	0	1	1	0	0	0	1
18	1	0	0	1	0	0	0	1	0	0	0	0	1	1	0	0	1	1	1	0	0	0	0	1	1	1	1	0	0
18	1	0	0	0	1	0	0	1	0	0	0	1	0	1	0	0	0	0	0	0	1	0	0	1	0	0	0	0	0
18	1	0	0	1	0	0	0	1	0	0	0	1	0	1	0	0	1	1	0	1	0	0	0	1	1	1	0	0	0
18	1	0	0	1	0	0	0	1	0	0	0	1	0	1	0	0	1	1	0	0	1	0	0	1	0	0	0	0	0
18	0	1	0	1	0	0	0	1	0	0	0	0	1	0	1	0	1	1	0	0	1	0	0	1	0	0	1	1	0
18	1	0	0	0	1	0	0	1	0	0	0	1	0	0	1	0	0	0	1	0	0	0	0	1	0	1	0	1	0
18	1	0	0	0	1	0	0	1	0	0	0	0	1	1	0	0	1	1	0	1	0	0	0	0	1	1	0	0	0
18	1	0	0	1	0	0	0	1	0	0	0	0	1	1	0	0	1	1	0	1	0	0	0	1	0	1	0	0	0
18	1	0	0	1	0	0	0	1	0	0	1	0	0	1	0	0	0	1	0	1	0	0	0	1	1	1	0	1	0
18	1	0	0	0	0	0	1	1	0	0	0	0	1	1	0	0	1	0	0	0	1	0	0	0	0	1	0	1	0
18	1	0	0	0	0	0	1	1	0	0	0	0	1	1	0	0	0	1	0	1	0	0	0	1	0	1	0	0	0
18	1	0	0	0	0	0	1	1	0	0	0	0	1	1	0	0	0	0	0	0	1	0	0	1	0	1	0	0	0
18	1	0	0	1	0	0	0	1	0	0	0	1	0	1	0	0	1	1	0	1	0	0	0	1	0	1	0	0	0
18	1	0	0	1	0	0	0	1	0	0	0	0	1	0	0	1	1	1	0	0	1	0	0	1	0	1	1	1	0
18	1	0	0	1	0	0	0	1	0	0	0	1	0	1	0	0	0	1	1	0	0	0	0	0	1	1	0	1	0
18	1	0	0	1	0	0	0	1	0	0	0	1	0	1	0	0	1	1	0	1	0	0	0	1	1	1	0	0	0
18	1	0	0	1	0	0	0	1	0	0	0	0	1	0	0	1	1	1	0	0	1	0	0	1	1	1	1	1	0
18	1	0	0	0	1	0	0	1	0	0	0	0	1	1	0	0	0	0	1	0	0	0	0	1	1	1	0	0	1
18	1	0	0	1	0	0	0	1	0	0	0	1	0	0	1	0	1	1	0	1	0	0	0	1	1	1	0	0	1
18	1	0	0	0	1	0	0	1	0	0	0	1	0	1	0	0	0	1	0	1	0	0	0	1	1	1	0	0	0
18	1	0	0	0	1	0	0	1	0	0	1	0	0	1	0	0	0	1	0	1	0	0	0	1	1	1	1	0	0
18	1	0	0	0	1	0	0	1	0	0	0	1	0	0	0	1	0	1	0	1	0	0	0	1	0	1	0	0	1
18	1	0	0	1	0	0	0	1	0	0	0	0	1	1	0	0	1	1	1	0	0	0	0	1	1	1	0	0	0
18	1	0	0	1	0	0	0	1	0	0	0	0	1	0	1	0	1	1	0	0	1	0	0	0	1	1	0	0	0
18	1	0	0	1	0	0	0	1	0	0	1	0	0	1	0	0	0	0	0	0	1	0	0	1	1	0	0	0	0
18	1	0	0	1	0	0	0	1	0	0	0	1	0	1	0	0	0	1	0	1	0	0	0	0	1	0	0	0	0
18	1	0	0	0	1	0	0	1	0	0	0	1	0	1	0	0	1	0	0	0	1	0	0	1	1	0	1	0	0
18	1	0	0	0	1	0	0	1	0	0	0	1	0	0	0	1	0	1	0	1	0	0	0	1	0	1	1	0	0
18	1	0	0	1	0	0	0	1	0	0	1	0	0	0	1	0	0	0	0	0	1	0	0	0	0	0	1	0	0
18	0	1	0	0	0	0	1	1	0	0	1	0	0	1	0	0	0	1	0	0	1	0	0	0	1	0	0	0	0
18	1	0	0	1	0	0	0	1	0	0	0	1	0	1	0	0	1	1	1	0	0	0	0	0	1	1	0	0	0
18	1	0	0	1	0	0	0	1	0	0	0	1	0	1	0	0	0	0	0	0	1	0	0	1	1	1	1	0	0
18	1	0	0	1	0	0	0	1	0	0	0	1	0	1	0	0	1	1	0	0	1	0	0	1	0	1	0	0	0
18	1	0	0	0	0	0	1	1	0	0	0	0	1	1	0	0	1	1	0	1	0	0	0	1	1	1	0	1	0
18	1	0	0	1	0	0	0	0	0	1	0	0	1	1	0	0	1	1	0	1	0	0	0	1	0	1	1	0	0
18	1	0	0	0	1	0	0	1	0	0	0	0	1	0	0	1	1	1	0	1	0	0	0	1	1	0	1	0	0
18	1	0	0	0	1	0	0	1	0	0	0	1	0	1	0	0	0	0	1	0	0	0	0	0	0	0	0	0	1
18	1	0	0	1	0	0	0	1	0	0	0	0	1	1	0	0	1	1	0	0	1	0	0	1	0	1	0	1	1
18	1	0	0	0	1	0	0	1	0	0	0	0	1	1	0	0	0	0	1	0	0	0	0	1	0	0	0	0	0
18	1	0	0	1	0	0	0	1	0	0	0	0	1	0	1	0	1	1	0	0	0	0	1	0	1	1	0	0	1
18	1	0	0	0	1	0	0	1	0	0	0	1	0	1	0	0	0	0	0	1	0	0	0	1	1	0	0	0	1
18	0	1	0	0	1	0	0	1	0	0	1	0	0	1	0	0	0	1	0	0	1	0	0	1	0	1	0	1	1
18	1	0	0	0	1	0	0	1	0	0	1	0	0	1	0	0	0	1	1	0	0	0	0	1	1	1	0	0	0
18	1	0	0	1	0	0	0	1	0	0	0	0	1	1	0	0	1	1	0	0	1	0	0	0	0	0	0	0	0
18	1	0	0	1	0	0	0	1	0	0	0	0	1	1	0	0	1	1	1	0	0	0	0	1	1	1	0	0	0
18	1	0	0	1	0	0	0	1	0	0	0	1	0	1	0	0	1	1	0	1	0	0	0	0	1	0	0	1	1
18	1	0	0	0	0	0	1	1	0	0	0	1	0	1	0	0	1	1	0	1	0	0	0	1	1	0	0	0	0
18	1	0	0	1	0	0	0	1	0	0	0	1	0	0	0	1	0	1	1	0	0	0	0	1	1	0	0	1	0
18	1	0	0	1	0	0	0	1	0	0	0	0	1	1	0	0	1	1	0	0	1	0	0	1	0	1	1	0	0
18	1	0	0	0	0	0	1	1	0	0	0	0	1	1	0	0	1	1	0	1	0	0	0	1	1	1	1	0	1
18	1	0	0	1	0	0	0	1	0	0	0	1	0	1	0	0	1	0	0	1	0	0	0	1	0	0	0	0	0
18	0	1	0	1	0	0	0	1	0	0	0	1	0	1	0	0	1	1	0	0	1	0	0	1	1	1	0	0	1
18	1	0	0	0	1	0	0	1	0	0	0	1	0	1	0	0	0	1	0	1	0	0	0	1	0	0	0	0	1
18	1	0	0	1	0	0	0	1	0	0	0	1	0	1	0	0	1	1	0	1	0	0	0	1	0	1	0	0	0
18	1	0	0	0	1	0	0	1	0	0	0	1	0	1	0	0	0	0	1	0	0	0	0	0	0	1	0	0	0
18	1	0	0	0	1	0	0	1	0	0	0	0	1	1	0	0	1	0	0	1	0	0	0	1	0	1	1	1	1
18	1	0	0	1	0	0	0	1	0	0	0	1	0	0	0	1	0	1	1	0	0	0	0	1	1	0	1	1	0
18	1	0	0	0	1	0	0	0	1	0	1	0	0	1	0	0	0	0	0	0	1	0	0	1	1	1	0	0	1
18	1	0	0	0	1	0	0	1	0	0	0	0	1	1	0	0	0	0	0	1	0	0	0	1	0	1	0	0	0
18	1	0	0	1	0	0	0	1	0	0	0	0	1	1	0	0	1	0	0	1	0	0	0	1	1	1	0	0	0
18	1	0	0	0	0	0	1	1	0	0	0	0	1	0	1	0	1	1	0	1	0	0	0	1	0	1	0	0	1
18	1	0	0	0	1	0	0	1	0	0	0	1	0	1	0	0	0	0	0	0	1	0	0	0	0	1	0	1	0
18	0	1	0	0	0	0	1	1	0	0	0	0	1	0	1	0	1	1	1	0	0	0	0	1	1	1	0	0	0
18	1	0	0	0	0	0	1	1	0	0	0	0	1	1	0	0	1	0	0	0	1	0	0	0	0	1	0	1	0
18	1	0	0	1	0	0	0	1	0	0	0	0	1	1	0	0	1	1	0	1	0	0	0	1	0	1	0	0	0
18	1	0	0	1	0	0	0	1	0	0	0	1	0	1	0	0	0	1	0	0	1	0	0	1	1	0	0	0	1
18	1	0	0	1	0	0	0	1	0	0	1	0	0	0	0	1	1	1	0	1	0	0	0	1	1	0	1	0	0
18	1	0	0	1	0	0	0	1	0	0	0	0	1	1	0	0	1	1	0	1	0	0	0	1	0	1	0	1	0
18	1	0	0	1	0	0	0	1	0	0	0	0	1	1	0	0	0	0	0	1	0	0	0	1	1	1	0	1	0
18	0	1	0	1	0	0	0	1	0	0	1	0	0	1	0	0	0	1	0	0	0	1	0	0	0	1	0	0	1
18	1	0	0	1	0	0	0	1	0	0	0	0	1	1	0	0	0	1	0	0	1	0	0	0	0	1	0	1	0
18	1	0	0	0	1	0	0	1	0	0	0	0	1	1	0	0	0	0	1	0	0	0	0	1	0	1	0	1	0
18	1	0	0	1	0	0	0	1	0	0	0	0	1	1	0	0	0	0	0	0	1	0	0	1	0	1	0	0	0
18	1	0	0	1	0	0	0	1	0	0	1	0	0	1	0	0	0	1	1	0	0	0	0	1	1	0	0	0	0
18	1	0	0	0	1	0	0	1	0	0	1	0	0	1	0	0	0	1	0	0	1	0	0	0	1	0	0	0	1
18	1	0	0	1	0	0	0	1	0	0	1	0	0	1	0	0	1	1	1	0	0	0	0	0	0	0	0	0	0
18	1	0	0	0	1	0	0	1	0	0	0	0	1	1	0	0	1	1	0	1	0	0	0	1	1	1	0	1	0
18	1	0	0	1	0	0	0	1	0	0	0	0	1	1	0	0	0	0	0	0	1	0	0	0	1	1	0	0	0
18	1	0	0	0	1	0	0	1	0	0	0	1	0	1	0	0	1	0	0	0	1	0	0	0	0	1	0	1	0
18	1	0	0	1	0	0	0	1	0	0	0	1	0	1	0	0	1	1	0	0	1	0	0	0	0	1	0	1	0
18	1	0	0	0	1	0	0	1	0	0	0	1	0	1	0	0	0	1	0	1	0	0	0	1	0	1	0	0	0
18	1	0	0	1	0	0	0	1	0	0	0	1	0	1	0	0	0	1	0	0	1	0	0	0	0	1	0	0	0
18	1	0	0	0	0	0	1	1	0	0	0	1	0	1	0	0	0	1	1	0	0	0	0	1	0	1	0	0	0
18	1	0	0	0	1	0	0	0	1	0	0	1	0	1	0	0	0	0	0	0	1	0	0	0	1	1	0	0	0
18	1	0	0	1	0	0	0	1	0	0	0	1	0	1	0	0	1	1	0	1	0	0	0	1	1	1	1	0	0
18	1	0	0	1	0	0	0	1	0	0	0	1	0	1	0	0	0	1	1	0	0	0	0	1	1	1	0	1	0
18	1	0	0	0	1	0	0	1	0	0	0	1	0	1	0	0	0	0	1	0	0	0	0	1	1	1	0	0	1
18	1	0	0	0	1	0	0	1	0	0	0	0	1	1	0	0	0	0	1	0	0	0	0	1	0	0	0	0	0
18	1	0	0	0	1	0	0	1	0	0	0	1	0	1	0	0	0	1	1	0	0	0	0	1	1	1	0	0	0
18	1	0	0	1	0	0	0	1	0	0	0	0	1	0	1	0	1	1	0	0	1	0	0	0	0	1	0	1	0
18	1	0	0	0	1	0	0	1	0	0	0	1	0	1	0	0	0	0	1	0	0	0	0	0	0	0	0	1	1
18	1	0	0	1	0	0	0	1	0	0	0	0	1	0	1	0	1	1	0	1	0	0	0	1	0	0	0	0	0
18	1	0	0	1	0	0	0	1	0	0	0	1	0	1	0	0	0	0	0	1	0	0	0	1	0	1	0	0	0
18	1	0	0	1	0	0	0	1	0	0	0	1	0	1	0	0	0	0	0	1	0	0	0	1	0	1	1	0	0
18	1	0	0	0	0	0	1	1	0	0	0	1	0	1	0	0	1	1	1	0	0	0	0	1	0	1	1	0	0
18	1	0	0	0	1	0	0	1	0	0	0	1	0	1	0	0	1	0	0	0	1	0	0	1	0	1	0	1	0
18	1	0	0	0	1	0	0	1	0	0	0	1	0	1	0	0	0	0	1	0	0	0	0	1	1	0	0	1	1
18	1	0	0	1	0	0	0	1	0	0	0	0	1	1	0	0	1	1	0	1	0	0	0	1	0	0	0	1	0
18	1	0	0	0	1	0	0	1	0	0	0	0	1	0	0	1	1	1	0	1	0	0	0	1	0	0	1	1	0
18	1	0	0	1	0	0	0	1	0	0	0	0	1	1	0	0	1	1	0	0	1	0	0	1	0	0	0	0	0
18	1	0	0	1	0	0	0	1	0	0	0	0	1	1	0	0	0	1	0	0	1	0	0	1	0	0	0	0	0
18	1	0	0	0	0	0	1	1	0	0	0	1	0	1	0	0	1	1	0	1	0	0	0	1	0	0	0	0	0
18	0	1	0	1	0	0	0	0	1	0	0	1	0	1	0	0	1	0	0	0	1	0	0	0	0	0	0	0	0
18	1	0	0	0	1	0	0	1	0	0	0	1	0	0	1	0	1	1	0	0	1	0	0	1	0	0	0	0	0
18	1	0	0	0	1	0	0	1	0	0	0	1	0	0	1	0	1	0	0	1	0	0	0	1	0	0	1	1	0
18	1	0	0	1	0	0	0	1	0	0	1	0	0	1	0	0	0	0	0	1	0	0	0	0	1	1	0	1	0
18	1	0	0	0	1	0	0	0	1	0	0	0	1	1	0	0	0	0	0	0	1	0	0	0	0	1	0	1	1
18	0	0	1	0	1	0	0	1	0	0	0	1	0	1	0	0	0	0	0	1	0	0	0	1	0	1	0	1	0
18	1	0	0	1	0	0	0	1	0	0	0	1	0	1	0	0	1	0	0	0	0	0	1	0	1	0	0	0	0
18	1	0	0	1	0	0	0	1	0	0	0	0	1	1	0	0	1	0	0	0	1	0	0	1	1	0	0	0	0
18	0	1	0	1	0	0	0	1	0	0	1	0	0	1	0	0	0	1	0	0	1	0	0	0	1	0	0	0	0
18	1	0	0	0	1	0	0	1	0	0	0	0	1	1	0	0	1	1	0	1	0	0	0	1	1	1	0	0	0
18	1	0	0	1	0	0	0	1	0	0	0	0	1	0	1	0	1	1	1	0	0	0	0	0	1	1	1	1	0
18	1	0	0	0	0	0	1	1	0	0	0	0	1	1	0	0	1	0	0	0	1	0	0	0	0	1	1	1	0
18	1	0	0	0	1	0	0	1	0	0	0	1	0	1	0	0	1	1	0	0	0	0	1	1	0	1	0	1	0
18	1	0	0	0	0	0	1	1	0	0	0	0	1	1	0	0	1	1	0	1	0	0	0	1	1	1	0	1	1
18	1	0	0	1	0	0	0	1	0	0	0	1	0	1	0	0	0	1	0	1	0	0	0	1	0	0	0	0	0
18	1	0	0	0	1	0	0	1	0	0	0	0	1	0	1	0	0	0	0	1	0	0	0	1	0	1	0	0	0
18	1	0	0	1	0	0	0	1	0	0	0	0	1	1	0	0	1	0	0	0	1	0	0	0	0	1	0	0	0
18	0	1	0	1	0	0	0	1	0	0	0	0	1	1	0	0	1	1	0	0	1	0	0	1	0	1	0	0	0
18	1	0	0	0	1	0	0	1	0	0	0	1	0	1	0	0	0	1	0	1	0	0	0	1	1	1	1	0	0
18	1	0	0	1	0	0	0	1	0	0	0	0	1	1	0	0	0	1	0	1	0	0	0	1	0	1	0	0	1
18	1	0	0	1	0	0	0	1	0	0	0	0	1	1	0	0	0	1	0	1	0	0	0	1	1	1	1	1	0
18	1	0	0	0	1	0	0	1	0	0	0	1	0	1	0	0	0	1	1	0	0	0	0	0	0	0	0	0	1
18	1	0	0	1	0	0	0	0	1	0	0	0	1	1	0	0	1	1	0	0	1	0	0	0	1	1	1	0	0
18	1	0	0	1	0	0	0	1	0	0	0	1	0	0	1	0	1	0	0	1	0	0	0	1	0	1	1	0	1
18	1	0	0	0	1	0	0	1	0	0	0	1	0	1	0	0	0	0	1	0	0	0	0	1	0	1	0	0	0
18	1	0	0	1	0	0	0	1	0	0	0	1	0	1	0	0	0	0	0	0	1	0	0	0	0	1	0	0	0
18	1	0	0	1	0	0	0	1	0	0	0	1	0	1	0	0	0	1	0	1	0	0	0	1	1	0	0	0	0
18	1	0	0	0	0	0	1	1	0	0	0	0	1	1	0	0	0	1	0	1	0	0	0	1	1	1	0	1	0
18	1	0	0	1	0	0	0	1	0	0	1	0	0	0	0	1	0	1	0	0	1	0	0	1	1	0	0	0	0
18	1	0	0	1	0	0	0	0	1	0	1	0	0	1	0	0	0	0	0	0	1	0	0	0	1	0	0	1	0
18	1	0	0	0	1	0	0	1	0	0	0	0	1	1	0	0	0	0	0	0	1	0	0	1	0	0	0	1	0
18	1	0	0	0	0	0	1	1	0	0	0	0	1	1	0	0	1	1	0	0	1	0	0	1	0	1	1	0	1
18	1	0	0	0	1	0	0	1	0	0	0	0	1	1	0	0	0	1	0	1	0	0	0	1	0	1	0	0	0
18	0	1	0	0	1	0	0	1	0	0	1	0	0	1	0	0	0	1	0	0	1	0	0	0	0	0	0	0	0
18	1	0	0	0	0	0	1	1	0	0	0	0	1	0	1	0	1	1	0	1	0	0	0	1	1	1	0	0	0
18	1	0	0	0	0	0	1	1	0	0	0	0	1	0	1	0	1	1	0	1	0	0	0	1	0	1	1	1	0
18	1	0	0	0	0	0	1	1	0	0	0	0	1	1	0	0	0	0	0	0	1	0	0	1	0	1	1	0	1
18	1	0	0	0	1	0	0	1	0	0	0	0	1	1	0	0	1	0	0	0	1	0	0	1	0	0	0	0	0
18	1	0	0	1	0	0	0	1	0	0	1	0	0	1	0	0	0	0	0	0	1	0	0	1	1	1	0	1	0
18	1	0	0	0	1	0	0	1	0	0	0	1	0	0	1	0	0	1	0	1	0	0	0	1	0	1	1	0	1
18	1	0	0	1	0	0	0	1	0	0	0	1	0	1	0	0	0	1	1	0	0	0	0	1	1	1	0	0	0
18	1	0	0	0	1	0	0	1	0	0	0	0	1	1	0	0	0	0	0	0	1	0	0	0	0	1	1	1	0
18	1	0	0	0	1	0	0	1	0	0	0	1	0	1	0	0	0	1	0	0	1	0	0	1	1	0	1	0	0
18	1	0	0	1	0	0	0	1	0	0	0	1	0	1	0	0	1	1	1	0	0	0	0	1	0	0	0	1	0
18	1	0	0	1	0	0	0	1	0	0	0	0	1	1	0	0	1	0	0	0	1	0	0	1	0	1	0	1	0
18	1	0	0	1	0	0	0	1	0	0	0	1	0	1	0	0	1	1	1	0	0	0	0	1	1	1	0	0	0
18	1	0	0	0	0	0	1	1	0	0	0	0	1	1	0	0	1	1	0	0	1	0	0	1	1	1	0	1	0
18	1	0	0	1	0	0	0	1	0	0	1	0	0	0	0	1	0	1	0	0	1	0	0	1	0	1	0	0	0
18	1	0	0	1	0	0	0	1	0	0	1	0	0	0	1	0	0	1	0	0	1	0	0	1	1	0	1	1	0
18	1	0	0	1	0	0	0	1	0	0	1	0	0	1	0	0	0	1	0	1	0	0	0	0	1	1	0	1	0
18	1	0	0	1	0	0	0	0	1	0	0	0	1	0	0	1	1	1	0	0	1	0	0	0	1	0	1	0	1
18	1	0	0	1	0	0	0	0	1	0	0	0	1	1	0	0	1	1	0	0	1	0	0	1	0	0	1	0	0
18	1	0	0	1	0	0	0	1	0	0	1	0	0	1	0	0	0	1	1	0	0	0	0	1	1	0	0	0	1
18	1	0	0	1	0	0	0	1	0	0	0	1	0	1	0	0	0	1	1	0	0	0	0	0	1	0	0	1	0
18	1	0	0	1	0	0	0	1	0	0	0	1	0	1	0	0	1	1	0	1	0	0	0	1	1	1	0	0	0
18	0	1	0	1	0	0	0	1	0	0	1	0	0	1	0	0	0	1	0	0	1	0	0	1	0	0	0	0	1
18	1	0	0	1	0	0	0	1	0	0	0	1	0	1	0	0	0	1	0	0	1	0	0	0	0	0	0	0	0
18	1	0	0	1	0	0	0	0	1	0	0	1	0	1	0	0	0	1	0	0	1	0	0	1	0	1	0	0	0
18	1	0	0	1	0	0	0	0	1	0	0	1	0	1	0	0	0	1	0	0	1	0	0	1	0	1	0	0	0
18	1	0	0	0	1	0	0	1	0	0	1	0	0	0	1	0	0	0	1	0	0	0	0	0	0	1	0	0	0
18	1	0	0	1	0	0	0	1	0	0	0	1	0	0	1	0	0	1	0	1	0	0	0	1	1	1	0	1	0
18	1	0	0	1	0	0	0	0	0	1	0	1	0	1	0	0	1	0	0	1	0	0	0	1	1	1	0	1	0
18	1	0	0	0	1	0	0	1	0	0	0	0	1	1	0	0	0	0	0	0	1	0	0	1	0	1	0	0	0
18	0	1	0	0	0	0	1	1	0	0	0	1	0	0	1	0	1	1	0	0	1	0	0	1	1	0	0	0	0
18	1	0	0	1	0	0	0	1	0	0	0	0	1	1	0	0	0	1	1	0	0	0	0	1	0	1	0	0	1
18	1	0	0	0	1	0	0	1	0	0	0	0	1	1	0	0	1	1	0	1	0	0	0	1	0	1	0	0	0
18	1	0	0	1	0	0	0	1	0	0	0	1	0	1	0	0	1	0	0	1	0	0	0	0	0	1	0	1	0
18	1	0	0	1	0	0	0	1	0	0	0	0	1	0	0	1	0	0	0	0	1	0	0	1	0	1	0	0	1
18	1	0	0	1	0	0	0	1	0	0	0	0	1	1	0	0	1	1	1	0	0	0	0	0	0	1	0	0	0
18	1	0	0	1	0	0	0	1	0	0	0	0	1	1	0	0	1	0	0	0	1	0	0	0	0	1	0	1	0
18	1	0	0	1	0	0	0	1	0	0	0	0	1	1	0	0	1	0	0	0	1	0	0	0	0	1	0	1	0
18	1	0	0	1	0	0	0	0	1	0	0	0	1	1	0	0	1	1	0	0	1	0	0	0	1	1	0	0	0
18	1	0	0	0	0	0	1	1	0	0	0	1	0	0	0	1	1	1	0	0	1	0	0	1	0	1	1	0	0
18	1	0	0	0	1	0	0	1	0	0	0	0	1	1	0	0	1	1	0	1	0	0	0	1	1	1	0	1	0
18	1	0	0	0	1	0	0	1	0	0	0	0	1	1	0	0	1	1	1	0	0	0	0	0	1	1	0	0	0
18	1	0	0	1	0	0	0	1	0	0	0	1	0	1	0	0	1	1	0	1	0	0	0	1	1	1	1	0	0
18	0	1	0	1	0	0	0	1	0	0	0	0	1	0	0	1	1	1	0	0	1	0	0	1	1	1	1	0	0
18	1	0	0	0	1	0	0	1	0	0	1	0	0	0	1	0	0	0	1	0	0	0	0	1	1	1	0	1	0
18	1	0	0	1	0	0	0	1	0	0	0	1	0	1	0	0	0	0	0	0	1	0	0	1	1	1	0	1	0
18	1	0	0	1	0	0	0	1	0	0	0	1	0	1	0	0	0	1	0	1	0	0	0	0	0	0	0	1	0
18	1	0	0	1	0	0	0	1	0	0	0	0	1	1	0	0	1	0	0	0	1	0	0	1	1	1	0	1	0
18	1	0	0	1	0	0	0	1	0	0	0	1	0	1	0	0	0	1	0	0	1	0	0	1	1	0	0	0	0
18	1	0	0	1	0	0	0	1	0	0	0	0	1	1	0	0	0	0	0	1	0	0	0	0	0	0	0	1	0
18	1	0	0	0	0	0	1	0	1	0	0	0	1	1	0	0	0	0	0	0	1	0	0	0	0	1	0	0	1
18	1	0	0	1	0	0	0	1	0	0	0	1	0	1	0	0	1	1	0	0	1	0	0	1	0	1	0	1	0
18	1	0	0	1	0	0	0	1	0	0	0	1	0	0	1	0	0	1	0	0	1	0	0	1	1	1	1	1	0
18	1	0	0	1	0	0	0	1	0	0	0	1	0	1	0	0	0	1	0	0	1	0	0	1	0	1	0	0	0
18	1	0	0	0	1	0	0	1	0	0	0	1	0	1	0	0	0	0	0	0	1	0	0	1	1	0	0	0	1
18	1	0	0	1	0	0	0	1	0	0	1	0	0	1	0	0	0	0	0	1	0	0	0	1	1	1	0	0	1
18	1	0	0	1	0	0	0	1	0	0	0	0	1	1	0	0	1	1	1	0	0	0	0	0	0	0	0	0	0
18	1	0	0	0	1	0	0	1	0	0	1	0	0	1	0	0	1	0	1	0	0	0	0	1	1	1	0	0	1
18	1	0	0	1	0	0	0	0	0	1	0	1	0	1	0	0	1	1	0	1	0	0	0	0	1	0	0	1	0
18	1	0	0	1	0	0	0	1	0	0	0	0	1	1	0	0	1	1	0	1	0	0	0	1	0	0	0	0	0
18	1	0	0	0	0	0	1	1	0	0	0	1	0	1	0	0	0	0	0	0	1	0	0	1	1	1	1	0	0
18	1	0	0	1	0	0	0	1	0	0	0	1	0	1	0	0	0	1	0	1	0	0	0	1	0	1	0	1	0
18	1	0	0	1	0	0	0	1	0	0	1	0	0	1	0	0	1	0	0	1	0	0	0	0	0	1	1	1	0
18	1	0	0	1	0	0	0	1	0	0	1	0	0	1	0	0	0	0	0	1	0	0	0	1	1	1	0	1	0
18	1	0	0	1	0	0	0	1	0	0	1	0	0	1	0	0	1	0	0	0	1	0	0	0	1	1	0	1	1
18	1	0	0	0	1	0	0	1	0	0	0	1	0	1	0	0	0	1	0	1	0	0	0	1	1	1	0	1	0
18	1	0	0	0	1	0	0	1	0	0	0	1	0	1	0	0	1	1	0	1	0	0	0	1	1	1	0	0	0
18	1	0	0	0	1	0	0	0	1	0	0	1	0	1	0	0	0	1	0	0	1	0	0	1	0	1	1	1	0
18	0	1	0	0	0	0	1	1	0	0	0	0	1	1	0	0	1	1	0	0	1	0	0	1	0	1	1	0	0
18	1	0	0	1	0	0	0	1	0	0	1	0	0	1	0	0	0	1	1	0	0	0	0	0	1	1	0	0	0
18	1	0	0	1	0	0	0	1	0	0	1	0	0	1	0	0	0	1	0	0	1	0	0	1	1	1	0	0	0
18	0	1	0	1	0	0	0	1	0	0	0	1	0	0	0	1	0	1	0	1	0	0	0	0	1	1	0	0	0
18	1	0	0	0	1	0	0	1	0	0	0	1	0	0	1	0	0	1	1	0	0	0	0	1	0	0	0	0	0
18	0	1	0	1	0	0	0	1	0	0	0	1	0	1	0	0	0	1	0	0	1	0	0	0	0	0	0	0	0
18	1	0	0	0	1	0	0	1	0	0	0	0	1	1	0	0	0	0	1	0	0	0	0	1	0	1	0	1	1
18	1	0	0	0	1	0	0	1	0	0	1	0	0	0	1	0	0	0	1	0	0	0	0	1	1	1	0	1	0
18	1	0	0	1	0	0	0	1	0	0	0	1	0	1	0	0	1	0	0	0	1	0	0	0	1	0	0	0	1
18	1	0	0	0	1	0	0	0	0	1	0	1	0	1	0	0	0	1	0	1	0	0	0	1	0	0	0	0	0
18	1	0	0	1	0	0	0	1	0	0	0	1	0	1	0	0	1	1	0	0	0	0	1	0	1	1	0	0	0
18	1	0	0	1	0	0	0	1	0	0	0	1	0	1	0	0	1	0	0	0	1	0	0	0	1	1	0	0	0
18	1	0	0	1	0	0	0	0	1	0	0	0	1	1	0	0	1	0	0	0	1	0	0	0	0	1	0	1	0
18	1	0	0	0	1	0	0	1	0	0	0	1	0	0	1	0	0	1	1	0	0	0	0	1	0	0	0	0	1
18	1	0	0	1	0	0	0	1	0	0	0	0	1	1	0	0	1	0	0	0	1	0	0	1	1	1	1	1	0
18	1	0	0	1	0	0	0	1	0	0	0	1	0	1	0	0	0	0	0	1	0	0	0	0	1	1	0	1	0
18	1	0	0	0	1	0	0	1	0	0	0	1	0	1	0	0	0	0	1	0	0	0	0	1	0	0	0	0	0
18	1	0	0	0	0	0	1	0	1	0	0	1	0	0	1	0	1	1	0	0	1	0	0	1	0	0	1	1	1
18	1	0	0	0	1	0	0	1	0	0	1	0	0	1	0	0	0	0	0	1	0	0	0	1	1	1	0	0	0
18	1	0	0	0	1	0	0	1	0	0	1	0	0	1	0	0	0	0	0	1	0	0	0	1	1	1	0	1	1
18	1	0	0	0	1	0	0	0	1	0	0	0	1	1	0	0	0	0	0	0	1	0	0	0	0	1	0	1	1
18	1	0	0	1	0	0	0	1	0	0	0	1	0	1	0	0	0	0	0	0	1	0	0	0	0	1	0	0	0
18	1	0	0	1	0	0	0	1	0	0	1	0	0	0	1	0	1	1	0	0	1	0	0	1	1	1	1	0	1
18	1	0	0	1	0	0	0	1	0	0	1	0	0	0	1	0	0	1	0	1	0	0	0	1	1	0	1	1	0
18	1	0	0	1	0	0	0	1	0	0	0	1	0	1	0	0	0	1	0	0	1	0	0	1	1	0	0	1	0
18	1	0	0	1	0	0	0	1	0	0	0	0	1	0	1	0	1	1	0	0	1	0	0	1	1	1	1	0	0
18	1	0	0	1	0	0	0	1	0	0	1	0	0	1	0	0	1	1	0	1	0	0	0	1	1	1	0	0	1
18	0	1	0	1	0	0	0	1	0	0	0	0	1	1	0	0	1	1	0	0	1	0	0	1	0	1	0	0	0
18	1	0	0	0	0	0	1	1	0	0	0	0	1	1	0	0	1	0	0	1	0	0	0	1	0	1	0	1	1
18	1	0	0	1	0	0	0	1	0	0	0	1	0	1	0	0	1	0	1	0	0	0	0	1	0	1	0	0	1
18	1	0	0	0	1	0	0	1	0	0	0	1	0	1	0	0	0	1	1	0	0	0	0	0	0	0	0	0	0
18	1	0	0	0	0	0	1	1	0	0	0	1	0	1	0	0	0	1	0	1	0	0	0	1	0	1	0	0	0
18	1	0	0	0	0	0	1	1	0	0	1	0	0	0	1	0	0	0	0	0	0	0	1	1	0	1	0	0	0
18	1	0	0	0	0	0	1	1	0	0	0	1	0	1	0	0	1	1	0	1	0	0	0	1	0	1	0	0	0
18	1	0	0	0	0	0	1	1	0	0	1	0	0	0	0	1	1	1	0	0	1	0	0	1	1	0	1	0	0
18	1	0	0	1	0	0	0	1	0	0	1	0	0	0	1	0	0	1	0	0	1	0	0	1	0	1	0	0	0
18	0	0	1	1	0	0	0	0	0	1	0	1	0	1	0	0	0	1	0	1	0	0	0	1	1	1	0	0	0
18	1	0	0	1	0	0	0	1	0	0	1	0	0	0	1	0	0	0	0	0	1	0	0	1	1	0	0	1	0
18	1	0	0	0	1	0	0	1	0	0	0	0	1	1	0	0	0	0	0	0	1	0	0	1	1	1	0	0	0
18	1	0	0	1	0	0	0	0	1	0	0	1	0	1	0	0	1	1	0	0	1	0	0	0	1	1	0	1	0
18	1	0	0	1	0	0	0	1	0	0	1	0	0	0	1	0	0	1	0	1	0	0	0	1	0	0	0	1	0
18	1	0	0	1	0	0	0	1	0	0	1	0	0	0	1	0	0	1	0	1	0	0	0	0	1	1	0	1	0
18	1	0	0	0	1	0	0	1	0	0	1	0	0	0	1	0	0	1	1	0	0	0	0	1	0	0	1	1	0
18	1	0	0	1	0	0	0	0	1	0	1	0	0	1	0	0	1	1	0	0	1	0	0	0	1	1	0	0	0
18	1	0	0	1	0	0	0	0	1	0	0	1	0	1	0	0	1	1	0	0	1	0	0	0	0	1	1	0	0
18	1	0	0	1	0	0	0	1	0	0	1	0	0	1	0	0	1	1	0	0	1	0	0	0	0	0	0	0	1
18	1	0	0	1	0	0	0	1	0	0	1	0	0	1	0	0	0	1	0	0	0	1	0	1	0	1	0	1	0
18	1	0	0	1	0	0	0	1	0	0	1	0	0	1	0	0	0	0	1	0	0	0	0	0	1	1	0	1	1
18	1	0	0	1	0	0	0	1	0	0	0	1	0	1	0	0	1	0	0	0	1	0	0	1	1	1	0	1	0
18	1	0	0	0	0	0	1	1	0	0	1	0	0	0	1	0	0	1	0	1	0	0	0	1	1	1	0	0	0
18	1	0	0	1	0	0	0	1	0	0	1	0	0	1	0	0	0	1	0	0	1	0	0	1	1	1	0	1	0
18	1	0	0	1	0	0	0	1	0	0	0	1	0	1	0	0	1	1	0	1	0	0	0	0	1	1	0	0	0
18	1	0	0	0	1	0	0	1	0	0	0	1	0	1	0	0	0	0	0	0	1	0	0	1	0	0	0	1	0
18	1	0	0	1	0	0	0	1	0	0	1	0	0	0	1	0	0	0	0	0	1	0	0	0	1	1	0	1	0
18	1	0	0	0	1	0	0	1	0	0	0	1	0	0	1	0	0	0	0	1	0	0	0	1	1	1	0	0	0
18	0	1	0	1	0	0	0	0	1	0	0	0	1	1	0	0	1	1	0	0	1	0	0	0	0	1	0	1	0
18	1	0	0	1	0	0	0	1	0	0	1	0	0	0	1	0	0	1	0	1	0	0	0	1	1	1	1	1	0
18	1	0	0	1	0	0	0	1	0	0	1	0	0	1	0	0	1	1	0	1	0	0	0	1	1	0	0	1	0
18	1	0	0	1	0	0	0	1	0	0	0	1	0	0	1	0	1	1	0	0	1	0	0	0	1	0	0	0	0
18	1	0	0	0	1	0	0	1	0	0	1	0	0	1	0	0	0	1	0	1	0	0	0	1	1	0	0	0	0
18	0	1	0	1	0	0	0	1	0	0	0	1	0	1	0	0	0	1	0	1	0	0	0	1	0	1	0	0	1
18	1	0	0	0	1	0	0	1	0	0	1	0	0	1	0	0	0	1	0	0	0	0	1	1	0	1	1	0	0
18	1	0	0	1	0	0	0	1	0	0	0	0	1	1	0	0	1	1	0	1	0	0	0	1	0	1	1	1	0
18	1	0	0	1	0	0	0	1	0	0	0	1	0	0	1	0	1	0	0	1	0	0	0	1	1	0	0	1	0
18	1	0	0	1	0	0	0	1	0	0	0	0	1	1	0	0	1	1	0	1	0	0	0	0	0	1	1	0	0
18	1	0	0	0	1	0	0	1	0	0	0	1	0	1	0	0	0	1	0	1	0	0	0	1	0	1	1	0	0
18	1	0	0	0	1	0	0	1	0	0	0	0	1	1	0	0	0	1	0	0	0	0	1	1	0	1	0	1	0
18	1	0	0	0	1	0	0	1	0	0	0	1	0	0	1	0	0	0	1	0	0	0	0	1	0	1	0	1	1
18	1	0	0	0	1	0	0	1	0	0	0	1	0	1	0	0	0	1	0	0	1	0	0	1	0	1	1	0	0
18	1	0	0	0	0	0	1	1	0	0	0	1	0	1	0	0	1	0	0	0	0	0	1	1	0	1	1	0	1
18	1	0	0	0	0	0	1	1	0	0	0	1	0	0	1	0	1	1	0	1	0	0	0	1	0	0	1	1	0
18	1	0	0	0	0	1	0	1	0	0	0	1	0	0	0	1	1	1	0	1	0	0	0	1	1	1	1	1	0
18	1	0	0	1	0	0	0	1	0	0	0	0	1	1	0	0	1	0	0	0	1	0	0	1	1	1	0	1	1
18	1	0	0	1	0	0	0	1	0	0	1	0	0	1	0	0	1	1	0	1	0	0	0	1	1	0	0	0	1
18	1	0	0	1	0	0	0	1	0	0	1	0	0	1	0	0	0	0	0	0	0	1	0	1	1	0	1	0	0
18	1	0	0	0	1	0	0	1	0	0	0	1	0	1	0	0	0	1	0	1	0	0	0	1	0	1	0	0	0
18	1	0	0	1	0	0	0	0	1	0	1	0	0	1	0	0	1	0	0	0	1	0	0	0	1	1	0	0	0
18	1	0	0	1	0	0	0	1	0	0	0	1	0	1	0	0	0	1	0	0	1	0	0	0	1	0	0	0	1
18	1	0	0	1	0	0	0	1	0	0	0	1	0	1	0	0	0	1	0	0	1	0	0	1	1	0	0	0	1
18	1	0	0	1	0	0	0	1	0	0	1	0	0	1	0	0	0	0	0	0	1	0	0	1	0	0	0	0	0
18	0	1	0	1	0	0	0	1	0	0	0	1	0	0	1	0	1	1	0	0	1	0	0	1	0	1	0	0	0
18	1	0	0	1	0	0	0	1	0	0	1	0	0	1	0	0	0	0	0	0	0	0	1	1	0	0	1	0	0
18	1	0	0	1	0	0	0	1	0	0	0	1	0	1	0	0	1	1	0	0	1	0	0	1	0	0	1	1	0
18	1	0	0	0	1	0	0	1	0	0	0	1	0	0	0	1	0	1	0	1	0	0	0	1	0	1	1	0	0
18	1	0	0	0	0	0	1	1	0	0	1	0	0	0	1	0	0	1	0	1	0	0	0	1	0	1	0	0	1
18	1	0	0	0	0	0	1	1	0	0	1	0	0	0	1	0	0	1	0	0	1	0	0	0	0	1	0	1	0
18	1	0	0	1	0	0	0	1	0	0	1	0	0	1	0	0	0	1	0	1	0	0	0	1	0	1	0	0	0
18	1	0	0	1	0	0	0	1	0	0	1	0	0	0	1	0	0	1	0	1	0	0	0	1	1	0	0	1	0
18	1	0	0	0	1	0	0	1	0	0	1	0	0	1	0	0	0	1	0	1	0	0	0	1	1	0	0	0	0
18	1	0	0	1	0	0	0	1	0	0	1	0	0	1	0	0	1	0	0	0	0	1	0	1	1	0	1	0	0
18	1	0	0	0	0	0	1	1	0	0	0	1	0	1	0	0	0	1	0	1	0	0	0	1	0	1	0	1	0
18	1	0	0	1	0	0	0	1	0	0	0	1	0	1	0	0	1	1	0	0	1	0	0	0	0	1	0	0	0
18	1	0	0	1	0	0	0	1	0	0	1	0	0	1	0	0	0	0	0	0	0	1	0	1	0	1	1	0	1
18	1	0	0	0	1	0	0	1	0	0	1	0	0	1	0	0	0	1	1	0	0	0	0	1	1	0	0	0	0
18	1	0	0	0	1	0	0	1	0	0	1	0	0	1	0	0	0	1	0	0	1	0	0	1	1	0	0	0	1
18	1	0	0	0	0	0	1	1	0	0	0	1	0	1	0	0	0	1	0	0	1	0	0	1	1	0	0	0	0
18	1	0	0	0	0	0	1	1	0	0	0	1	0	1	0	0	1	0	0	1	0	0	0	0	0	0	0	1	0
18	1	0	0	1	0	0	0	1	0	0	1	0	0	0	1	0	0	1	0	0	1	0	0	1	0	0	0	0	1
18	1	0	0	0	1	0	0	1	0	0	0	1	0	1	0	0	0	1	0	0	0	0	1	1	1	1	0	1	1
18	1	0	0	1	0	0	0	1	0	0	1	0	0	1	0	0	0	0	0	0	1	0	0	0	1	1	1	1	0
18	1	0	0	0	1	0	0	1	0	0	0	0	1	0	1	0	0	0	0	0	1	0	0	1	0	1	1	0	0
18	1	0	0	1	0	0	0	1	0	0	1	0	0	0	0	1	0	1	0	0	1	0	0	1	0	0	1	0	0
18	1	0	0	1	0	0	0	1	0	0	1	0	0	1	0	0	1	1	0	1	0	0	0	1	1	0	0	0	0
18	1	0	0	1	0	0	0	1	0	0	0	1	0	0	1	0	1	1	0	1	0	0	0	1	1	1	0	0	0
18	1	0	0	0	0	0	1	1	0	0	0	1	0	1	0	0	1	1	0	1	0	0	0	1	0	1	1	0	0
18	1	0	0	0	0	0	1	1	0	0	0	0	1	0	1	0	1	1	0	0	1	0	0	0	0	1	1	0	0
18	1	0	0	1	0	0	0	1	0	0	1	0	0	1	0	0	0	1	0	0	1	0	0	1	1	1	0	0	0
18	1	0	0	0	1	0	0	1	0	0	0	1	0	1	0	0	0	1	0	0	1	0	0	1	0	1	1	0	0
18	1	0	0	0	1	0	0	1	0	0	0	0	1	1	0	0	0	0	0	1	0	0	0	1	0	1	0	0	0
18	1	0	0	1	0	0	0	0	1	0	0	1	0	1	0	0	1	1	0	0	1	0	0	0	1	1	0	0	0
18	1	0	0	1	0	0	0	1	0	0	0	0	1	1	0	0	1	1	0	1	0	0	0	0	1	1	1	1	0
18	1	0	0	1	0	0	0	1	0	0	0	0	1	1	0	0	1	0	0	0	1	0	0	1	0	1	1	1	0
18	1	0	0	1	0	0	0	1	0	0	0	1	0	1	0	0	0	1	1	0	0	0	0	0	0	0	0	0	0
18	1	0	0	1	0	0	0	1	0	0	1	0	0	1	0	0	0	1	0	0	1	0	0	1	1	1	1	0	0
18	1	0	0	1	0	0	0	1	0	0	1	0	0	1	0	0	1	0	0	0	1	0	0	1	1	1	1	0	0
18	1	0	0	0	1	0	0	0	0	1	0	1	0	1	0	0	0	0	0	1	0	0	0	1	0	1	0	0	0
18	1	0	0	1	0	0	0	1	0	0	1	0	0	1	0	0	0	0	0	0	1	0	0	1	1	0	1	0	0
18	1	0	0	1	0	0	0	1	0	0	0	0	1	1	0	0	1	1	0	0	1	0	0	0	0	1	0	0	0
18	1	0	0	0	1	0	0	1	0	0	0	0	1	1	0	0	1	0	0	1	0	0	0	1	0	1	0	0	0
18	1	0	0	1	0	0	0	1	0	0	0	0	1	1	0	0	1	0	1	0	0	0	0	0	0	1	0	0	0
18	1	0	0	1	0	0	0	0	1	0	0	0	1	1	0	0	1	1	0	0	1	0	0	0	0	1	0	0	1
18	1	0	0	1	0	0	0	1	0	0	0	1	0	1	0	0	1	1	0	1	0	0	0	0	1	1	0	0	0
18	1	0	0	1	0	0	0	1	0	0	0	1	0	1	0	0	0	0	0	0	1	0	0	1	0	1	0	1	1
18	1	0	0	0	1	0	0	1	0	0	0	0	1	1	0	0	0	0	0	0	1	0	0	1	0	1	0	0	0
18	1	0	0	0	0	0	1	1	0	0	0	0	1	1	0	0	1	1	0	1	0	0	0	1	0	1	1	0	0
18	1	0	0	0	0	0	1	1	0	0	1	0	0	0	1	0	1	1	0	1	0	0	0	1	1	1	1	0	0
18	1	0	0	1	0	0	0	0	1	0	1	0	0	1	0	0	0	1	0	0	1	0	0	1	1	1	0	0	0
18	1	0	0	0	0	0	1	1	0	0	0	1	0	1	0	0	0	1	0	1	0	0	0	1	1	1	1	0	0
18	1	0	0	0	1	0	0	1	0	0	1	0	0	1	0	0	0	1	1	0	0	0	0	0	1	0	0	0	0
18	1	0	0	1	0	0	0	1	0	0	0	1	0	1	0	0	1	0	1	0	0	0	0	1	1	1	0	1	0
18	1	0	0	0	1	0	0	0	1	0	0	0	1	1	0	0	1	0	0	0	1	0	0	0	1	1	0	0	0
18	1	0	0	1	0	0	0	1	0	0	0	0	1	1	0	0	1	0	0	0	1	0	0	0	1	1	0	0	0
18	1	0	0	1	0	0	0	1	0	0	0	0	1	1	0	0	1	0	0	0	1	0	0	0	1	1	0	1	0
18	1	0	0	1	0	0	0	1	0	0	0	0	1	0	1	0	1	1	0	1	0	0	0	1	1	1	0	1	0
18	1	0	0	0	1	0	0	1	0	0	0	1	0	1	0	0	0	1	0	1	0	0	0	1	0	1	0	0	0
18	1	0	0	1	0	0	0	1	0	0	1	0	0	1	0	0	0	1	0	1	0	0	0	1	0	1	0	1	0
18	1	0	0	0	0	0	1	1	0	0	0	1	0	1	0	0	0	0	0	1	0	0	0	0	0	0	0	0	0
18	1	0	0	1	0	0	0	1	0	0	0	1	0	1	0	0	1	1	0	1	0	0	0	1	1	1	1	0	0
18	1	0	0	1	0	0	0	1	0	0	0	1	0	1	0	0	1	1	1	0	0	0	0	1	0	0	0	1	0
18	1	0	0	1	0	0	0	1	0	0	0	0	1	1	0	0	1	1	0	0	1	0	0	1	0	1	0	0	0
18	1	0	0	1	0	0	0	1	0	0	1	0	0	1	0	0	0	0	0	1	0	0	0	1	0	1	0	1	0
18	1	0	0	1	0	0	0	1	0	0	0	1	0	0	1	0	1	1	0	1	0	0	0	1	0	0	1	0	0
18	1	0	0	0	1	0	0	1	0	0	1	0	0	1	0	0	0	0	0	1	0	0	0	1	1	1	0	0	0
18	1	0	0	0	0	0	1	1	0	0	0	0	1	0	0	1	1	0	0	0	1	0	0	1	0	1	1	1	0
18	1	0	0	1	0	0	0	1	0	0	0	0	1	1	0	0	1	1	0	1	0	0	0	1	0	1	0	1	0
18	1	0	0	0	1	0	0	1	0	0	0	0	1	1	0	0	0	0	0	1	0	0	0	1	0	1	1	0	1
18	1	0	0	0	1	0	0	1	0	0	0	1	0	1	0	0	0	1	0	0	1	0	0	0	0	0	0	0	1
18	1	0	0	0	1	0	0	1	0	0	1	0	0	1	0	0	0	1	0	1	0	0	0	1	0	0	1	0	0
18	1	0	0	0	1	0	0	1	0	0	0	1	0	1	0	0	0	1	0	0	1	0	0	1	0	1	1	0	0
18	1	0	0	0	0	0	1	1	0	0	0	1	0	1	0	0	1	0	0	1	0	0	0	0	0	1	0	0	1
18	1	0	0	0	0	0	1	1	0	0	0	1	0	1	0	0	1	1	0	1	0	0	0	1	0	1	0	0	0
18	1	0	0	1	0	0	0	1	0	0	1	0	0	1	0	0	1	0	0	0	0	0	1	1	0	1	1	0	0
18	1	0	0	0	0	0	1	1	0	0	0	1	0	1	0	0	1	1	0	0	1	0	0	1	0	0	1	1	0
18	1	0	0	0	0	0	1	1	0	0	0	0	1	1	0	0	1	1	0	0	0	0	1	1	0	1	0	0	1
18	1	0	0	0	0	0	1	1	0	0	0	0	1	1	0	0	1	1	0	0	1	0	0	1	1	1	1	0	0
18	1	0	0	1	0	0	0	1	0	0	0	0	1	1	0	0	1	0	0	1	0	0	0	0	1	1	0	0	1
18	1	0	0	0	1	0	0	1	0	0	0	1	0	1	0	0	0	0	0	1	0	0	0	1	0	1	0	1	1
18	1	0	0	1	0	0	0	1	0	0	0	1	0	1	0	0	0	1	0	1	0	0	0	1	0	1	0	1	0
18	1	0	0	1	0	0	0	1	0	0	0	1	0	1	0	0	0	1	0	1	0	0	0	1	0	0	0	1	0
18	1	0	0	1	0	0	0	1	0	0	0	1	0	1	0	0	1	1	1	0	0	0	0	1	0	1	1	0	0
18	1	0	0	0	1	0	0	1	0	0	1	0	0	1	0	0	0	0	1	0	0	0	0	0	0	1	0	1	1
18	1	0	0	0	1	0	0	1	0	0	0	1	0	1	0	0	0	1	0	0	1	0	0	1	1	0	1	0	0
18	1	0	0	0	0	0	1	1	0	0	0	0	1	0	0	1	0	1	0	1	0	0	0	1	0	1	0	1	0
18	1	0	0	0	1	0	0	1	0	0	0	1	0	1	0	0	0	0	1	0	0	0	0	1	0	1	0	1	0
18	1	0	0	1	0	0	0	1	0	0	0	1	0	1	0	0	0	1	0	1	0	0	0	0	0	1	0	0	0
18	1	0	0	1	0	0	0	1	0	0	1	0	0	1	0	0	1	0	0	0	1	0	0	0	0	1	1	0	1
18	1	0	0	1	0	0	0	1	0	0	0	0	1	1	0	0	1	1	0	1	0	0	0	1	0	1	0	0	0
18	1	0	0	0	0	0	1	1	0	0	0	0	1	1	0	0	1	0	0	1	0	0	0	0	0	1	0	0	0
18	1	0	0	1	0	0	0	1	0	0	1	0	0	1	0	0	0	0	0	0	1	0	0	1	1	0	0	1	0
18	1	0	0	1	0	0	0	1	0	0	0	0	1	0	1	0	1	1	0	0	1	0	0	1	1	1	1	0	0
18	1	0	0	1	0	0	0	1	0	0	0	1	0	1	0	0	1	1	0	0	1	0	0	0	1	1	0	1	0
18	1	0	0	0	1	0	0	1	0	0	0	0	1	1	0	0	1	0	0	0	1	0	0	1	0	1	0	0	0
18	1	0	0	0	0	0	1	0	1	0	0	1	0	0	1	0	0	1	0	0	1	0	0	0	1	1	1	0	1
18	1	0	0	1	0	0	0	1	0	0	0	0	1	1	0	0	1	0	0	0	1	0	0	0	1	1	0	0	1
18	1	0	0	0	0	0	1	1	0	0	0	0	1	1	0	0	1	1	0	1	0	0	0	1	1	1	0	0	0
18	1	0	0	1	0	0	0	1	0	0	0	1	0	1	0	0	1	1	1	0	0	0	0	0	1	1	0	1	0
18	0	1	0	1	0	0	0	1	0	0	0	0	1	0	0	1	1	1	0	1	0	0	0	1	1	1	0	0	1
18	1	0	0	1	0	0	0	1	0	0	1	0	0	1	0	0	1	1	0	0	1	0	0	0	1	1	1	0	0
18	1	0	0	0	0	0	1	1	0	0	1	0	0	1	0	0	0	0	0	0	0	1	0	1	1	1	1	0	0
18	1	0	0	1	0	0	0	1	0	0	1	0	0	1	0	0	0	0	0	1	0	0	0	1	0	1	0	1	0
18	1	0	0	1	0	0	0	1	0	0	1	0	0	1	0	0	1	0	0	1	0	0	0	0	1	1	0	0	1
18	1	0	0	1	0	0	0	1	0	0	0	0	1	1	0	0	1	0	0	1	0	0	0	0	0	1	0	1	1
18	1	0	0	1	0	0	0	1	0	0	0	1	0	1	0	0	0	1	0	1	0	0	0	1	0	1	1	0	0
18	0	1	0	0	0	0	1	1	0	0	0	0	1	0	0	1	1	1	0	0	1	0	0	1	0	1	1	0	0
18	1	0	0	1	0	0	0	1	0	0	1	0	0	1	0	0	1	1	1	0	0	0	0	1	1	0	0	1	0
18	1	0	0	0	0	0	1	1	0	0	0	1	0	1	0	0	0	0	0	0	0	0	1	0	0	1	0	1	1
18	1	0	0	0	0	0	1	1	0	0	0	1	0	1	0	0	1	0	0	0	1	0	0	1	1	1	1	1	0
18	1	0	0	0	0	0	1	1	0	0	0	1	0	1	0	0	0	1	0	0	0	0	1	0	1	1	0	1	0
18	1	0	0	0	0	0	1	0	1	0	0	0	1	1	0	0	1	0	0	0	1	0	0	0	1	1	0	1	0
18	1	0	0	0	1	0	0	0	1	0	0	0	1	1	0	0	0	0	0	0	1	0	0	1	0	1	1	1	0
18	1	0	0	1	0	0	0	1	0	0	0	0	1	1	0	0	1	0	0	1	0	0	0	0	1	1	0	0	0
18	1	0	0	0	0	0	1	1	0	0	0	1	0	1	0	0	0	1	0	1	0	0	0	1	0	0	0	1	0
18	1	0	0	1	0	0	0	1	0	0	0	0	1	1	0	0	0	1	0	1	0	0	0	0	0	1	0	0	0
18	1	0	0	0	1	0	0	1	0	0	0	0	1	1	0	0	1	1	0	1	0	0	0	1	0	1	0	0	0
18	1	0	0	0	1	0	0	1	0	0	0	1	0	1	0	0	0	0	0	1	0	0	0	1	0	1	0	1	0
18	0	1	0	0	0	0	1	1	0	0	0	0	1	1	0	0	1	1	0	1	0	0	0	0	1	1	1	1	0
18	1	0	0	1	0	0	0	1	0	0	0	0	1	1	0	0	1	0	0	0	1	0	0	1	1	1	0	1	0
18	1	0	0	0	1	0	0	1	0	0	0	1	0	1	0	0	0	0	0	0	1	0	0	0	0	0	0	0	0
18	1	0	0	0	0	0	1	1	0	0	0	1	0	1	0	0	0	1	0	1	0	0	0	1	1	1	1	0	0
18	1	0	0	0	0	0	1	1	0	0	0	0	1	1	0	0	0	0	1	0	0	0	0	0	0	1	0	1	1
18	1	0	0	1	0	0	0	1	0	0	0	0	1	1	0	0	1	1	0	1	0	0	0	1	1	1	0	1	0
18	1	0	0	1	0	0	0	1	0	0	0	0	1	0	0	1	1	0	0	1	0	0	0	1	0	0	0	1	1
18	1	0	0	1	0	0	0	1	0	0	1	0	0	1	0	0	1	1	0	0	1	0	0	1	0	1	0	0	1
18	1	0	0	1	0	0	0	1	0	0	0	1	0	0	0	1	1	1	0	0	1	0	0	1	0	1	1	0	0
18	0	1	0	0	0	0	1	1	0	0	0	1	0	1	0	0	1	0	0	1	0	0	0	1	0	0	0	0	1
18	1	0	0	1	0	0	0	1	0	0	0	1	0	1	0	0	0	1	0	0	0	0	1	1	1	1	0	0	1
18	1	0	0	1	0	0	0	1	0	0	0	1	0	1	0	0	1	1	0	0	1	0	0	1	1	1	1	0	0
18	1	0	0	0	1	0	0	1	0	0	0	0	1	1	0	0	0	1	0	0	1	0	0	1	0	1	0	0	0
18	1	0	0	0	1	0	0	1	0	0	0	0	1	1	0	0	0	0	0	1	0	0	0	0	0	1	0	1	0
18	1	0	0	1	0	0	0	1	0	0	0	1	0	1	0	0	0	0	0	1	0	0	0	1	0	1	1	0	0
18	1	0	0	0	0	0	1	1	0	0	0	1	0	1	0	0	1	1	0	0	1	0	0	0	0	1	0	1	0
18	1	0	0	0	0	0	1	1	0	0	1	0	0	1	0	0	1	1	0	0	1	0	0	1	0	1	0	0	1
18	1	0	0	1	0	0	0	1	0	0	0	0	1	1	0	0	1	1	0	0	1	0	0	1	1	0	0	1	1
18	1	0	0	1	0	0	0	1	0	0	0	1	0	1	0	0	0	0	0	0	1	0	0	1	1	0	0	0	0
18	1	0	0	1	0	0	0	1	0	0	0	1	0	0	1	0	0	1	0	1	0	0	0	1	0	1	0	0	1
18	1	0	0	0	1	0	0	0	0	1	0	1	0	1	0	0	0	0	0	0	0	0	1	1	0	1	1	0	0
18	1	0	0	1	0	0	0	1	0	0	1	0	0	1	0	0	1	0	0	1	0	0	0	0	0	0	0	1	0
18	1	0	0	1	0	0	0	1	0	0	1	0	0	1	0	0	0	0	0	1	0	0	0	1	0	0	0	1	0
18	1	0	0	1	0	0	0	1	0	0	0	0	1	1	0	0	1	1	0	0	1	0	0	1	1	1	0	0	0
18	1	0	0	1	0	0	0	1	0	0	0	0	1	1	0	0	0	1	0	1	0	0	0	0	0	1	0	0	0
18	1	0	0	1	0	0	0	0	1	0	0	1	0	1	0	0	0	0	0	0	1	0	0	0	1	1	0	0	0
18	1	0	0	1	0	0	0	1	0	0	0	1	0	1	0	0	1	1	1	0	0	0	0	0	0	0	0	0	0
18	1	0	0	1	0	0	0	1	0	0	0	1	0	1	0	0	1	1	0	0	0	0	1	1	0	0	1	1	0
18	1	0	0	0	0	0	1	1	0	0	1	0	0	1	0	0	0	1	0	0	1	0	0	0	0	1	0	0	0
18	1	0	0	1	0	0	0	1	0	0	1	0	0	1	0	0	1	1	0	0	0	0	1	1	0	1	0	0	0
18	1	0	0	1	0	0	0	1	0	0	1	0	0	1	0	0	0	1	0	0	1	0	0	1	1	1	0	0	1
18	1	0	0	0	1	0	0	1	0	0	0	1	0	1	0	0	1	0	1	0	0	0	0	0	0	0	0	0	0
18	1	0	0	1	0	0	0	1	0	0	0	1	0	1	0	0	0	1	0	0	1	0	0	0	0	0	0	0	0
18	1	0	0	0	0	0	1	1	0	0	0	0	1	1	0	0	1	1	0	0	1	0	0	1	0	1	0	0	1
18	1	0	0	0	0	0	1	1	0	0	0	0	1	1	0	0	1	1	0	0	1	0	0	0	0	1	0	1	0
18	1	0	0	1	0	0	0	1	0	0	0	0	1	1	0	0	0	0	0	0	1	0	0	1	0	1	0	0	0
18	1	0	0	1	0	0	0	1	0	0	0	0	1	1	0	0	1	1	0	0	1	0	0	1	0	1	1	0	0
18	1	0	0	0	0	1	0	1	0	0	0	0	1	0	1	0	1	1	0	0	1	0	0	1	0	1	1	0	0
18	1	0	0	0	0	0	1	1	0	0	0	0	1	1	0	0	0	0	1	0	0	0	0	1	1	1	0	0	1
18	1	0	0	0	1	0	0	1	0	0	1	0	0	1	0	0	0	0	0	0	1	0	0	1	0	0	0	0	0
18	1	0	0	0	1	0	0	1	0	0	1	0	0	0	1	0	1	0	0	0	1	0	0	1	0	0	1	1	0
18	1	0	0	1	0	0	0	1	0	0	0	0	1	1	0	0	0	1	0	1	0	0	0	1	0	1	0	0	0
18	1	0	0	1	0	0	0	1	0	0	0	0	1	1	0	0	1	0	1	0	0	0	0	1	0	0	0	0	0
18	1	0	0	1	0	0	0	0	1	0	1	0	0	1	0	0	0	0	0	0	1	0	0	0	0	0	1	0	1
18	1	0	0	1	0	0	0	1	0	0	1	0	0	1	0	0	0	1	0	0	1	0	0	0	1	1	1	0	1
18	1	0	0	0	0	0	1	1	0	0	0	1	0	1	0	0	1	1	0	1	0	0	0	0	1	1	0	1	0
18	1	0	0	1	0	0	0	1	0	0	0	1	0	1	0	0	1	1	1	0	0	0	0	0	1	0	0	0	0
18	1	0	0	0	0	0	1	1	0	0	0	1	0	1	0	0	1	0	0	1	0	0	0	0	1	1	0	0	0
18	1	0	0	1	0	0	0	1	0	0	0	1	0	1	0	0	1	0	0	1	0	0	0	1	1	0	0	0	1
18	1	0	0	0	1	0	0	1	0	0	0	0	1	1	0	0	1	1	0	0	1	0	0	0	1	1	0	0	0
18	1	0	0	0	1	0	0	1	0	0	0	1	0	1	0	0	0	1	0	0	1	0	0	1	1	1	1	0	0
18	1	0	0	0	1	0	0	1	0	0	0	1	0	0	1	0	0	1	0	0	1	0	0	1	1	0	1	1	0
18	1	0	0	1	0	0	0	1	0	0	1	0	0	1	0	0	0	1	0	1	0	0	0	0	1	0	0	0	1
18	1	0	0	0	0	1	0	1	0	0	0	0	1	0	1	0	1	1	0	0	1	0	0	1	1	1	1	0	0
18	0	1	0	0	0	0	1	0	1	0	0	0	1	1	0	0	1	1	0	0	1	0	0	0	0	1	0	1	1
18	1	0	0	0	0	0	1	1	0	0	0	0	1	1	0	0	1	1	0	1	0	0	0	1	0	1	0	0	0
18	1	0	0	1	0	0	0	1	0	0	0	0	1	1	0	0	1	1	0	1	0	0	0	0	0	1	0	1	0
18	1	0	0	0	1	0	0	1	0	0	0	1	0	1	0	0	0	1	1	0	0	0	0	1	0	1	0	0	0
18	1	0	0	0	1	0	0	1	0	0	0	1	0	0	1	0	1	1	0	0	1	0	0	1	0	1	1	1	0
18	1	0	0	1	0	0	0	1	0	0	0	0	1	0	1	0	1	1	0	0	1	0	0	1	0	1	1	1	0
18	1	0	0	0	1	0	0	1	0	0	0	0	1	1	0	0	0	0	0	0	0	0	1	0	0	1	0	0	0
18	1	0	0	0	1	0	0	1	0	0	1	0	0	1	0	0	0	1	0	0	1	0	0	0	0	1	0	0	0
18	1	0	0	1	0	0	0	1	0	0	0	1	0	1	0	0	1	1	0	1	0	0	0	1	0	1	1	0	0
18	1	0	0	1	0	0	0	1	0	0	1	0	0	1	0	0	1	1	0	1	0	0	0	1	0	1	0	0	0
18	1	0	0	1	0	0	0	1	0	0	1	0	0	1	0	0	0	1	0	0	1	0	0	1	1	1	0	0	0
18	0	1	0	1	0	0	0	1	0	0	1	0	0	1	0	0	0	0	0	0	1	0	0	1	1	0	0	0	0
18	1	0	0	1	0	0	0	1	0	0	1	0	0	1	0	0	0	0	0	1	0	0	0	1	1	0	0	1	0
18	1	0	0	0	1	0	0	1	0	0	0	1	0	1	0	0	0	0	1	0	0	0	0	1	1	0	0	0	0
18	1	0	0	0	1	0	0	1	0	0	0	1	0	0	0	1	0	0	0	1	0	0	0	1	1	1	1	1	0
18	1	0	0	1	0	0	0	1	0	0	0	0	1	1	0	0	0	0	0	1	0	0	0	1	0	1	0	0	0
18	1	0	0	0	1	0	0	1	0	0	0	0	1	1	0	0	1	1	0	1	0	0	0	1	0	1	0	0	0
18	1	0	0	1	0	0	0	1	0	0	0	1	0	0	1	0	0	1	0	0	1	0	0	1	0	0	0	1	1
18	1	0	0	0	0	0	1	1	0	0	0	0	1	1	0	0	1	0	0	0	1	0	0	0	1	1	1	0	0
18	0	1	0	1	0	0	0	1	0	0	0	0	1	0	1	0	1	1	0	0	1	0	0	0	1	1	0	1	0
18	1	0	0	1	0	0	0	1	0	0	0	0	1	1	0	0	1	0	0	1	0	0	0	0	0	1	0	0	0
18	1	0	0	0	1	0	0	1	0	0	0	1	0	1	0	0	0	1	0	0	1	0	0	1	0	0	1	1	0
18	1	0	0	0	1	0	0	1	0	0	1	0	0	1	0	0	0	0	0	0	0	0	1	1	0	1	0	0	0
18	1	0	0	1	0	0	0	1	0	0	0	0	1	1	0	0	1	1	0	1	0	0	0	1	0	1	0	0	0
18	1	0	0	0	1	0	0	0	1	0	0	0	1	1	0	0	0	1	0	0	1	0	0	0	0	1	0	0	1
18	1	0	0	1	0	0	0	0	1	0	0	1	0	0	1	0	0	0	0	0	1	0	0	0	1	1	0	0	1
18	1	0	0	0	0	0	1	1	0	0	0	0	1	1	0	0	0	0	0	0	1	0	0	0	0	1	0	0	0
18	1	0	0	1	0	0	0	1	0	0	0	0	1	1	0	0	1	0	0	1	0	0	0	0	1	1	0	0	0
18	1	0	0	1	0	0	0	1	0	0	0	0	1	1	0	0	1	1	0	1	0	0	0	0	0	1	0	0	0
18	1	0	0	1	0	0	0	1	0	0	1	0	0	1	0	0	0	1	0	1	0	0	0	1	0	1	0	0	0
18	1	0	0	1	0	0	0	1	0	0	0	0	1	1	0	0	1	1	0	1	0	0	0	1	1	1	0	1	0
18	1	0	0	1	0	0	0	1	0	0	0	1	0	1	0	0	0	1	0	0	1	0	0	0	1	1	0	1	0
18	1	0	0	1	0	0	0	1	0	0	0	0	1	1	0	0	1	1	1	0	0	0	0	1	1	0	0	0	0
18	1	0	0	1	0	0	0	1	0	0	0	0	1	1	0	0	1	1	0	0	1	0	0	1	1	1	0	0	0
18	0	1	0	1	0	0	0	1	0	0	0	0	1	1	0	0	1	0	1	0	0	0	0	1	1	0	1	1	0
18	1	0	0	1	0	0	0	0	0	1	0	1	0	1	0	0	1	1	1	0	0	0	0	0	1	1	1	0	0
18	1	0	0	1	0	0	0	0	1	0	0	0	1	1	0	0	1	1	0	0	1	0	0	1	0	1	0	0	0
18	1	0	0	1	0	0	0	0	1	0	1	0	0	0	0	1	0	1	0	0	1	0	0	1	1	1	1	0	0
18	1	0	0	1	0	0	0	0	1	0	0	1	0	1	0	0	1	0	0	0	1	0	0	0	1	1	0	1	0
18	1	0	0	1	0	0	0	1	0	0	1	0	0	0	0	1	1	1	0	1	0	0	0	0	0	0	0	0	0
18	1	0	0	1	0	0	0	1	0	0	0	1	0	0	1	0	1	0	0	1	0	0	0	0	1	1	1	0	1
18	1	0	0	0	1	0	0	1	0	0	0	0	1	1	0	0	1	1	0	1	0	0	0	1	1	1	0	0	0
18	1	0	0	1	0	0	0	1	0	0	0	0	1	1	0	0	1	0	0	0	1	0	0	1	0	0	0	0	0
18	1	0	0	1	0	0	0	1	0	0	0	1	0	1	0	0	1	0	1	0	0	0	0	1	0	1	0	1	1
18	1	0	0	1	0	0	0	1	0	0	0	1	0	1	0	0	0	0	0	1	0	0	0	1	0	1	0	1	1
18	1	0	0	1	0	0	0	0	1	0	1	0	0	1	0	0	1	1	0	0	1	0	0	1	0	1	0	1	0
18	1	0	0	0	0	0	1	1	0	0	0	1	0	1	0	0	1	1	0	0	1	0	0	1	0	1	0	0	0
18	1	0	0	0	1	0	0	0	1	0	0	1	0	1	0	0	0	1	0	0	1	0	0	0	0	0	0	0	0
18	1	0	0	0	0	0	1	1	0	0	0	0	1	1	0	0	0	0	1	0	0	0	0	1	0	1	0	0	0
18	1	0	0	1	0	0	0	0	0	1	0	0	1	0	0	1	1	1	0	1	0	0	0	1	0	1	0	0	0
18	1	0	0	0	1	0	0	1	0	0	0	0	1	0	1	0	1	1	0	0	1	0	0	1	0	1	1	0	0
18	1	0	0	0	1	0	0	1	0	0	0	0	1	1	0	0	0	0	0	0	1	0	0	1	0	1	0	1	0
18	1	0	0	0	1	0	0	1	0	0	0	0	1	0	1	0	1	1	1	0	0	0	0	1	0	0	0	0	0
18	1	0	0	0	1	0	0	1	0	0	0	0	1	1	0	0	0	0	0	1	0	0	0	1	1	1	0	0	1
18	1	0	0	0	0	0	1	1	0	0	0	1	0	1	0	0	0	1	0	1	0	0	0	1	1	0	0	0	0
18	1	0	0	1	0	0	0	1	0	0	0	1	0	1	0	0	0	0	1	0	0	0	0	1	0	0	0	0	0
18	1	0	0	0	1	0	0	1	0	0	0	0	1	1	0	0	0	0	1	0	0	0	0	1	0	1	0	1	0
18	1	0	0	0	0	0	1	1	0	0	0	0	1	0	1	0	0	0	0	0	1	0	0	1	0	1	1	1	1
18	0	1	0	1	0	0	0	1	0	0	0	0	1	1	0	0	1	1	0	1	0	0	0	0	0	0	0	0	0
18	1	0	0	1	0	0	0	0	1	0	1	0	0	0	1	0	1	1	0	0	1	0	0	0	0	1	0	0	0
18	1	0	0	1	0	0	0	1	0	0	0	0	1	1	0	0	1	0	0	0	0	0	1	1	1	1	1	1	0
18	1	0	0	0	1	0	0	1	0	0	0	0	1	0	1	0	1	1	0	1	0	0	0	0	1	1	0	0	0
18	1	0	0	1	0	0	0	1	0	0	0	0	1	1	0	0	1	1	0	1	0	0	0	1	0	1	0	1	0
18	1	0	0	0	1	0	0	1	0	0	0	0	1	1	0	0	0	0	1	0	0	0	0	1	0	1	0	1	0
18	1	0	0	1	0	0	0	1	0	0	0	0	1	1	0	0	1	1	0	1	0	0	0	1	0	1	0	1	1
18	1	0	0	0	1	0	0	1	0	0	0	0	1	1	0	0	0	0	1	0	0	0	0	1	0	1	0	0	1
18	1	0	0	1	0	0	0	1	0	0	0	1	0	1	0	0	1	0	0	0	1	0	0	1	1	0	0	0	0
18	1	0	0	1	0	0	0	1	0	0	0	0	1	1	0	0	1	1	0	0	1	0	0	1	1	1	0	1	0
18	1	0	0	1	0	0	0	1	0	0	0	0	1	1	0	0	1	1	0	0	1	0	0	0	0	1	0	0	0
18	1	0	0	1	0	0	0	1	0	0	0	0	1	1	0	0	1	1	0	1	0	0	0	1	0	1	0	1	0
18	1	0	0	0	1	0	0	1	0	0	0	0	1	1	0	0	0	0	0	0	1	0	0	1	0	1	1	0	0
18	1	0	0	1	0	0	0	1	0	0	0	0	1	1	0	0	0	1	0	0	1	0	0	1	0	1	0	0	0
18	1	0	0	1	0	0	0	1	0	0	0	0	1	1	0	0	1	0	0	0	1	0	0	0	0	0	0	0	0
18	1	0	0	1	0	0	0	1	0	0	0	1	0	1	0	0	1	1	0	0	1	0	0	1	0	1	0	0	0
18	0	1	0	1	0	0	0	1	0	0	0	1	0	0	1	0	1	1	0	0	1	0	0	0	1	1	0	1	0
18	1	0	0	0	0	0	1	1	0	0	0	0	1	0	1	0	1	1	0	1	0	0	0	1	1	1	0	0	0
18	1	0	0	0	1	0	0	1	0	0	0	0	1	1	0	0	1	1	0	0	1	0	0	1	1	1	0	0	0
18	1	0	0	1	0	0	0	1	0	0	0	0	1	1	0	0	1	0	0	1	0	0	0	1	0	0	0	1	0
18	1	0	0	1	0	0	0	1	0	0	0	1	0	0	0	1	0	0	0	0	1	0	0	1	0	1	1	0	1
18	1	0	0	1	0	0	0	1	0	0	0	1	0	1	0	0	1	1	0	1	0	0	0	1	1	1	0	1	0
18	1	0	0	1	0	0	0	1	0	0	0	1	0	1	0	0	1	0	1	0	0	0	0	0	0	1	0	0	0
18	1	0	0	0	1	0	0	1	0	0	0	0	1	1	0	0	1	0	0	0	0	0	1	1	0	1	0	1	0
18	1	0	0	0	0	0	1	1	0	0	0	0	1	1	0	0	1	0	0	0	0	0	1	1	0	1	0	1	0
18	1	0	0	1	0	0	0	1	0	0	0	1	0	1	0	0	1	0	0	0	1	0	0	1	0	1	0	0	0
18	1	0	0	1	0	0	0	1	0	0	0	1	0	1	0	0	0	1	1	0	0	0	0	1	0	1	0	1	0
18	1	0	0	0	1	0	0	1	0	0	0	1	0	1	0	0	0	1	0	0	1	0	0	1	0	0	0	0	0
18	1	0	0	1	0	0	0	1	0	0	0	0	1	0	1	0	1	0	0	1	0	0	0	1	0	1	1	0	0
18	1	0	0	1	0	0	0	0	1	0	0	0	1	1	0	0	1	0	0	0	1	0	0	0	1	1	0	0	0
18	1	0	0	1	0	0	0	1	0	0	0	0	1	1	0	0	1	1	1	0	0	0	0	1	1	0	1	1	0
18	1	0	0	1	0	0	0	1	0	0	0	1	0	1	0	0	0	0	1	0	0	0	0	0	1	1	0	0	0
18	1	0	0	1	0	0	0	1	0	0	0	0	1	1	0	0	1	1	0	0	0	0	1	1	1	1	0	0	0
18	1	0	0	0	0	0	1	1	0	0	0	0	1	1	0	0	0	0	0	1	0	0	0	0	0	1	0	1	0
18	1	0	0	0	1	0	0	1	0	0	0	0	1	1	0	0	0	0	0	0	1	0	0	1	0	1	1	0	0
18	0	1	0	0	0	0	1	1	0	0	1	0	0	0	1	0	0	1	0	0	1	0	0	1	1	1	0	0	0
18	1	0	0	1	0	0	0	1	0	0	0	1	0	0	1	0	1	1	0	1	0	0	0	1	1	1	0	0	0
18	1	0	0	1	0	0	0	1	0	0	0	0	1	1	0	0	1	1	0	0	1	0	0	1	1	1	0	0	0
18	1	0	0	1	0	0	0	1	0	0	0	1	0	1	0	0	1	1	0	0	1	0	0	1	0	0	1	0	0
18	1	0	0	0	1	0	0	1	0	0	0	1	0	1	0	0	1	1	0	0	1	0	0	1	1	1	0	1	0
18	0	1	0	0	1	0	0	1	0	0	0	1	0	0	1	0	1	1	0	0	0	0	1	1	0	1	0	0	0
18	1	0	0	1	0	0	0	1	0	0	1	0	0	1	0	0	1	1	0	1	0	0	0	1	0	1	0	0	1
18	1	0	0	1	0	0	0	0	1	0	1	0	0	1	0	0	1	0	0	0	1	0	0	1	1	0	1	0	0
18	1	0	0	0	1	0	0	1	0	0	0	1	0	1	0	0	0	1	1	0	0	0	0	1	0	0	0	0	0
18	1	0	0	1	0	0	0	1	0	0	1	0	0	1	0	0	0	0	1	0	0	0	0	1	1	0	0	0	0
18	1	0	0	1	0	0	0	0	1	0	0	0	1	1	0	0	1	1	0	0	1	0	0	0	1	1	0	0	0
18	0	1	0	0	0	0	1	1	0	0	0	0	1	0	1	0	1	1	0	1	0	0	0	1	0	1	1	0	0
18	1	0	0	1	0	0	0	0	1	0	0	0	1	1	0	0	0	1	0	0	1	0	0	1	0	1	0	0	0
18	1	0	0	1	0	0	0	1	0	0	0	0	1	1	0	0	1	0	1	0	0	0	0	1	0	1	0	0	0
18	1	0	0	0	0	0	1	1	0	0	0	1	0	1	0	0	0	0	0	0	1	0	0	0	0	1	0	1	0
18	1	0	0	1	0	0	0	1	0	0	0	1	0	1	0	0	0	1	0	1	0	0	0	0	1	0	0	0	0
18	1	0	0	1	0	0	0	1	0	0	0	1	0	1	0	0	0	1	0	0	1	0	0	1	1	1	0	0	0
18	1	0	0	1	0	0	0	1	0	0	0	1	0	1	0	0	1	1	0	1	0	0	0	1	0	1	1	0	0
18	1	0	0	1	0	0	0	1	0	0	0	1	0	1	0	0	1	1	0	0	1	0	0	0	1	1	0	0	0
18	1	0	0	0	1	0	0	0	1	0	0	0	1	1	0	0	1	0	0	0	1	0	0	0	1	1	0	0	0
18	1	0	0	1	0	0	0	1	0	0	0	0	1	1	0	0	1	0	0	0	1	0	0	0	1	1	0	0	0
18	1	0	0	0	0	0	1	1	0	0	0	0	1	0	0	1	1	1	0	0	1	0	0	1	0	0	0	0	0
18	1	0	0	1	0	0	0	1	0	0	0	0	1	1	0	0	1	1	0	1	0	0	0	0	0	0	0	0	0
18	1	0	0	0	1	0	0	1	0	0	0	1	0	1	0	0	0	1	1	0	0	0	0	0	0	1	0	1	0
18	1	0	0	0	1	0	0	1	0	0	1	0	0	0	1	0	0	0	0	0	0	0	1	1	0	0	1	0	0
18	1	0	0	1	0	0	0	1	0	0	0	1	0	1	0	0	1	1	0	1	0	0	0	1	0	1	1	0	1
18	1	0	0	0	1	0	0	1	0	0	0	0	1	0	1	0	0	1	0	1	0	0	0	1	0	0	0	0	0
18	1	0	0	0	1	0	0	1	0	0	0	0	1	1	0	0	0	1	0	0	1	0	0	0	0	0	0	0	1
18	1	0	0	0	1	0	0	1	0	0	0	0	1	0	1	0	0	1	0	1	0	0	0	1	0	1	0	1	0
18	1	0	0	1	0	0	0	1	0	0	0	0	1	0	1	0	1	0	0	0	1	0	0	0	1	1	1	1	0
18	1	0	0	0	0	0	1	1	0	0	0	1	0	1	0	0	1	1	0	0	1	0	0	0	0	1	0	0	0
18	1	0	0	1	0	0	0	1	0	0	0	0	1	1	0	0	1	1	0	0	1	0	0	0	1	1	0	1	0
18	1	0	0	1	0	0	0	1	0	0	0	0	1	1	0	0	1	0	0	1	0	0	0	0	1	0	0	0	1
18	1	0	0	0	1	0	0	1	0	0	0	0	1	0	1	0	0	1	0	1	0	0	0	1	1	0	0	0	0
18	1	0	0	1	0	0	0	0	1	0	0	0	1	1	0	0	1	1	0	0	1	0	0	0	0	1	1	0	0
18	1	0	0	0	0	0	1	1	0	0	1	0	0	1	0	0	0	0	1	0	0	0	0	0	0	0	0	1	1
18	1	0	0	1	0	0	0	0	1	0	1	0	0	0	1	0	0	0	0	0	1	0	0	1	1	1	1	1	0
18	1	0	0	0	1	0	0	1	0	0	0	1	0	1	0	0	0	0	0	0	1	0	0	1	0	1	0	0	0
18	1	0	0	1	0	0	0	1	0	0	0	0	1	1	0	0	1	0	0	1	0	0	0	1	0	0	1	0	0
18	1	0	0	1	0	0	0	1	0	0	0	1	0	1	0	0	1	0	0	0	1	0	0	1	1	0	0	1	0
18	1	0	0	1	0	0	0	1	0	0	1	0	0	1	0	0	0	1	0	0	1	0	0	1	0	1	1	0	1
18	1	0	0	1	0	0	0	1	0	0	0	0	1	0	0	1	1	0	0	1	0	0	0	1	1	1	0	1	0
18	1	0	0	1	0	0	0	1	0	0	0	1	0	1	0	0	1	1	0	0	1	0	0	0	0	1	1	1	0
18	1	0	0	1	0	0	0	1	0	0	0	1	0	1	0	0	1	1	0	1	0	0	0	0	1	1	0	0	0
18	1	0	0	0	1	0	0	1	0	0	0	0	1	1	0	0	1	1	0	0	1	0	0	1	0	1	1	0	1
18	1	0	0	0	1	0	0	1	0	0	0	0	1	1	0	0	0	0	0	0	1	0	0	1	0	1	0	1	0
18	1	0	0	1	0	0	0	0	0	1	0	1	0	1	0	0	1	0	0	0	1	0	0	1	1	1	1	0	0
18	1	0	0	1	0	0	0	1	0	0	0	1	0	1	0	0	0	0	0	1	0	0	0	1	1	1	0	0	1
18	1	0	0	0	1	0	0	1	0	0	0	0	1	1	0	0	0	0	0	0	1	0	0	1	0	1	0	0	0
18	1	0	0	1	0	0	0	0	1	0	0	0	1	1	0	0	1	0	0	0	1	0	0	1	0	1	0	1	0
18	1	0	0	1	0	0	0	1	0	0	0	1	0	1	0	0	1	1	1	0	0	0	0	1	1	1	0	1	0
18	1	0	0	1	0	0	0	1	0	0	0	1	0	1	0	0	1	1	0	1	0	0	0	0	1	1	0	0	0
18	1	0	0	1	0	0	0	1	0	0	0	0	1	1	0	0	0	1	0	1	0	0	0	0	0	1	1	0	0
18	1	0	0	0	0	0	1	1	0	0	1	0	0	1	0	0	0	1	1	0	0	0	0	0	0	1	0	0	0
18	1	0	0	0	0	0	1	1	0	0	0	1	0	0	1	0	1	1	0	0	1	0	0	1	1	1	1	0	0
18	1	0	0	0	0	0	1	1	0	0	1	0	0	1	0	0	0	0	0	0	1	0	0	1	0	1	1	1	0
18	1	0	0	0	1	0	0	1	0	0	0	1	0	0	0	1	0	0	1	0	0	0	0	1	1	1	1	0	0
18	1	0	0	1	0	0	0	0	1	0	1	0	0	1	0	0	0	0	0	0	1	0	0	0	1	1	0	0	0
18	1	0	0	0	0	0	1	1	0	0	0	1	0	0	0	1	0	1	0	0	1	0	0	1	0	1	0	0	0
18	1	0	0	0	1	0	0	1	0	0	1	0	0	1	0	0	0	1	0	1	0	0	0	1	1	1	0	1	1
18	1	0	0	0	1	0	0	1	0	0	0	1	0	1	0	0	0	1	0	0	1	0	0	1	0	1	0	1	0
18	1	0	0	0	1	0	0	1	0	0	1	0	0	1	0	0	0	0	1	0	0	0	0	1	0	1	0	0	1
18	1	0	0	1	0	0	0	0	1	0	0	0	1	1	0	0	1	1	0	0	1	0	0	0	0	1	1	0	0
18	0	1	0	1	0	0	0	1	0	0	1	0	0	1	0	0	0	1	0	0	1	0	0	0	0	1	0	0	0
18	1	0	0	1	0	0	0	1	0	0	1	0	0	1	0	0	0	1	0	1	0	0	0	0	0	1	0	0	0
18	1	0	0	0	0	0	1	1	0	0	0	0	1	1	0	0	1	1	0	0	0	0	1	1	0	1	1	0	0
18	1	0	0	0	0	0	1	1	0	0	0	0	1	1	0	0	1	0	0	0	1	0	0	0	1	1	0	0	0
18	1	0	0	1	0	0	0	1	0	0	1	0	0	0	1	0	1	0	0	1	0	0	0	1	1	0	0	1	0
18	1	0	0	0	1	0	0	0	1	0	0	1	0	0	1	0	0	1	0	0	1	0	0	0	1	0	1	0	0
18	1	0	0	1	0	0	0	1	0	0	0	0	1	1	0	0	1	1	0	0	1	0	0	0	0	1	0	0	0
18	1	0	0	1	0	0	0	1	0	0	0	0	1	0	1	0	1	1	0	1	0	0	0	1	1	1	1	0	0
18	1	0	0	0	1	0	0	1	0	0	1	0	0	1	0	0	0	0	0	1	0	0	0	1	0	1	0	0	0
18	1	0	0	0	1	0	0	1	0	0	1	0	0	1	0	0	0	1	0	1	0	0	0	1	0	1	0	0	0
18	0	1	0	0	0	0	1	0	1	0	1	0	0	1	0	0	1	1	0	0	1	0	0	1	0	1	0	1	0
18	1	0	0	1	0	0	0	0	0	1	0	1	0	1	0	0	0	1	0	1	0	0	0	1	1	1	0	0	0
18	1	0	0	0	0	0	1	0	1	0	0	0	1	1	0	0	0	1	0	0	1	0	0	0	0	1	0	1	0
18	1	0	0	1	0	0	0	1	0	0	0	1	0	1	0	0	1	1	0	1	0	0	0	1	0	1	0	1	0
18	1	0	0	1	0	0	0	0	1	0	0	1	0	0	1	0	0	0	0	0	1	0	0	1	1	1	1	1	1
18	1	0	0	1	0	0	0	1	0	0	0	1	0	1	0	0	1	1	0	1	0	0	0	0	0	1	0	0	0
18	1	0	0	1	0	0	0	1	0	0	0	1	0	1	0	0	1	1	0	1	0	0	0	0	1	0	0	1	0
18	1	0	0	0	1	0	0	1	0	0	0	1	0	0	1	0	1	1	0	0	1	0	0	1	0	0	1	0	0
18	1	0	0	0	1	0	0	0	1	0	0	1	0	0	0	1	0	1	0	0	1	0	0	1	0	0	1	0	1
18	1	0	0	1	0	0	0	1	0	0	1	0	0	1	0	0	0	0	0	0	1	0	0	0	1	0	0	0	0
18	1	0	0	1	0	0	0	1	0	0	1	0	0	1	0	0	0	1	0	1	0	0	0	1	1	1	1	0	0
18	1	0	0	0	0	0	1	0	1	0	1	0	0	1	0	0	1	0	0	0	1	0	0	1	1	1	1	0	0
18	1	0	0	0	1	0	0	1	0	0	1	0	0	0	1	0	1	0	0	0	1	0	0	1	1	1	1	0	0
18	1	0	0	1	0	0	0	1	0	0	0	0	1	1	0	0	1	1	0	0	0	0	1	1	0	1	0	1	0
18	1	0	0	1	0	0	0	1	0	0	0	0	1	1	0	0	0	1	0	1	0	0	0	1	1	1	0	0	0
18	1	0	0	0	0	0	1	1	0	0	0	1	0	0	1	0	0	1	0	1	0	0	0	1	0	1	0	1	0
18	1	0	0	1	0	0	0	1	0	0	0	1	0	1	0	0	0	1	1	0	0	0	0	0	1	0	0	1	0
18	1	0	0	0	0	0	1	1	0	0	0	1	0	1	0	0	1	1	0	0	1	0	0	1	0	1	0	0	1
18	1	0	0	1	0	0	0	1	0	0	1	0	0	0	1	0	0	1	0	1	0	0	0	1	0	1	0	0	0
18	1	0	0	1	0	0	0	1	0	0	1	0	0	1	0	0	0	1	0	0	1	0	0	1	1	1	0	1	0
18	1	0	0	0	0	0	1	1	0	0	1	0	0	1	0	0	0	1	0	0	1	0	0	1	0	0	0	0	0
18	1	0	0	1	0	0	0	1	0	0	0	1	0	1	0	0	0	1	0	1	0	0	0	1	1	0	0	0	0
18	1	0	0	1	0	0	0	1	0	0	0	1	0	1	0	0	1	0	0	1	0	0	0	1	1	0	0	0	0
18	1	0	0	0	1	0	0	1	0	0	1	0	0	0	1	0	0	0	0	1	0	0	0	1	0	1	0	1	1
18	1	0	0	1	0	0	0	1	0	0	0	0	1	0	1	0	1	1	0	1	0	0	0	1	1	1	1	0	0
18	1	0	0	1	0	0	0	1	0	0	0	0	1	1	0	0	1	1	1	0	0	0	0	1	0	1	0	0	0
18	1	0	0	0	0	0	1	1	0	0	0	0	1	1	0	0	0	1	0	0	1	0	0	1	0	1	0	0	0
18	1	0	0	0	1	0	0	1	0	0	0	0	1	1	0	0	1	0	0	1	0	0	0	0	1	1	0	0	1
18	1	0	0	0	0	0	1	1	0	0	0	0	1	0	1	0	1	1	0	0	1	0	0	0	0	1	1	0	0
18	1	0	0	0	0	0	1	1	0	0	1	0	0	0	1	0	1	1	0	1	0	0	0	1	0	0	0	1	1
18	1	0	0	0	1	0	0	1	0	0	0	1	0	0	0	1	1	0	0	1	0	0	0	1	0	1	0	1	0
18	1	0	0	1	0	0	0	1	0	0	0	1	0	1	0	0	1	1	0	0	1	0	0	1	0	1	0	0	0
18	1	0	0	1	0	0	0	0	1	0	0	0	1	1	0	0	0	0	0	0	1	0	0	0	0	1	0	0	1
18	1	0	0	0	1	0	0	1	0	0	1	0	0	0	1	0	0	1	0	1	0	0	0	1	0	1	0	0	0
18	1	0	0	0	0	0	1	1	0	0	1	0	0	1	0	0	0	1	0	1	0	0	0	0	1	1	0	0	0
18	1	0	0	0	0	0	1	1	0	0	0	0	1	1	0	0	1	1	0	1	0	0	0	1	0	1	0	0	0
18	1	0	0	1	0	0	0	1	0	0	0	1	0	1	0	0	1	1	0	1	0	0	0	0	0	0	1	0	0
18	1	0	0	1	0	0	0	1	0	0	0	1	0	1	0	0	0	1	0	0	1	0	0	0	1	0	0	0	0
18	1	0	0	0	1	0	0	1	0	0	0	0	1	1	0	0	1	0	0	1	0	0	0	1	0	1	0	1	0
18	1	0	0	0	1	0	0	1	0	0	0	1	0	0	0	1	0	0	0	1	0	0	0	1	0	1	0	0	0
18	1	0	0	0	0	0	1	0	1	0	1	0	0	1	0	0	1	1	0	0	1	0	0	0	1	0	0	0	1
18	1	0	0	1	0	0	0	1	0	0	0	1	0	1	0	0	1	0	0	0	1	0	0	1	1	0	0	1	0
18	1	0	0	0	1	0	0	1	0	0	1	0	0	1	0	0	0	1	1	0	0	0	0	1	0	1	0	0	1
18	1	0	0	1	0	0	0	1	0	0	0	0	1	1	0	0	1	1	0	1	0	0	0	0	0	0	0	0	0
18	1	0	0	1	0	0	0	1	0	0	0	1	0	1	0	0	1	0	0	1	0	0	0	1	0	0	1	1	0
18	1	0	0	0	1	0	0	0	1	0	1	0	0	1	0	0	0	0	0	0	1	0	0	1	0	0	0	1	0
18	1	0	0	1	0	0	0	1	0	0	1	0	0	1	0	0	0	1	0	0	1	0	0	1	1	0	0	1	0
18	1	0	0	1	0	0	0	1	0	0	0	0	1	1	0	0	1	1	0	1	0	0	0	0	1	0	0	0	0
18	0	1	0	0	1	0	0	1	0	0	0	0	1	1	0	0	1	1	0	1	0	0	0	1	1	0	0	0	0
18	1	0	0	0	0	0	1	1	0	0	0	0	1	1	0	0	1	1	0	1	0	0	0	1	0	1	0	0	0
18	1	0	0	1	0	0	0	1	0	0	0	1	0	1	0	0	1	1	0	1	0	0	0	0	0	1	0	0	0
18	0	1	0	1	0	0	0	1	0	0	0	1	0	1	0	0	1	1	0	0	1	0	0	1	1	0	0	0	0
18	1	0	0	1	0	0	0	1	0	0	0	0	1	1	0	0	1	1	0	0	1	0	0	1	0	0	0	0	0
18	1	0	0	0	1	0	0	1	0	0	0	1	0	1	0	0	1	1	0	1	0	0	0	1	0	1	0	1	0
18	1	0	0	1	0	0	0	1	0	0	0	1	0	1	0	0	1	0	0	0	1	0	0	0	0	1	0	1	0
18	1	0	0	1	0	0	0	1	0	0	0	0	1	1	0	0	0	1	0	1	0	0	0	1	0	1	0	0	0
18	1	0	0	0	1	0	0	1	0	0	0	0	1	1	0	0	0	0	0	1	0	0	0	1	0	0	0	1	0
18	1	0	0	1	0	0	0	1	0	0	0	1	0	1	0	0	1	1	0	0	1	0	0	1	0	0	1	0	0
18	1	0	0	0	1	0	0	1	0	0	1	0	0	1	0	0	0	0	1	0	0	0	0	0	0	1	0	1	0
18	0	1	0	1	0	0	0	1	0	0	1	0	0	1	0	0	0	1	0	0	1	0	0	1	1	1	0	0	0
18	1	0	0	1	0	0	0	1	0	0	0	0	1	1	0	0	1	0	0	0	1	0	0	0	1	0	0	0	0
18	1	0	0	0	1	0	0	1	0	0	0	1	0	0	1	0	1	0	0	1	0	0	0	1	0	1	0	1	0
18	1	0	0	0	0	0	1	1	0	0	0	0	1	1	0	0	1	0	0	0	0	0	1	1	0	1	1	0	0
18	1	0	0	0	1	0	0	1	0	0	0	0	1	0	1	0	0	0	0	1	0	0	0	1	1	0	0	0	1
18	0	1	0	0	0	0	1	1	0	0	0	0	1	1	0	0	0	1	0	0	1	0	0	1	0	0	1	0	0
18	0	1	0	1	0	0	0	1	0	0	0	1	0	1	0	0	0	1	0	0	1	0	0	1	0	1	0	0	0
18	1	0	0	0	0	0	1	1	0	0	0	1	0	1	0	0	0	0	0	0	1	0	0	0	1	0	0	0	0
18	1	0	0	1	0	0	0	1	0	0	0	1	0	1	0	0	1	1	0	1	0	0	0	0	0	1	0	0	0
18	0	1	0	1	0	0	0	1	0	0	0	1	0	1	0	0	1	1	0	0	1	0	0	1	1	1	0	0	1
18	1	0	0	1	0	0	0	1	0	0	0	1	0	1	0	0	1	0	0	0	0	0	1	1	1	1	1	0	0
18	1	0	0	1	0	0	0	1	0	0	0	0	1	1	0	0	1	0	1	0	0	0	0	1	0	1	0	0	0
18	1	0	0	1	0	0	0	1	0	0	0	0	1	1	0	0	1	0	0	0	1	0	0	0	0	0	0	0	0
18	1	0	0	0	1	0	0	1	0	0	0	0	1	0	1	0	1	1	0	1	0	0	0	1	0	1	0	1	0
18	1	0	0	1	0	0	0	1	0	0	0	0	1	1	0	0	1	1	1	0	0	0	0	1	1	1	0	0	0
18	1	0	0	1	0	0	0	1	0	0	0	0	1	1	0	0	1	1	0	1	0	0	0	1	1	1	0	0	0
18	1	0	0	0	1	0	0	1	0	0	0	1	0	0	1	0	1	1	1	0	0	0	0	1	1	0	0	0	0
18	1	0	0	0	1	0	0	1	0	0	0	1	0	1	0	0	0	0	0	0	1	0	0	0	0	0	0	0	1
18	1	0	0	1	0	0	0	1	0	0	0	0	1	0	1	0	1	1	0	1	0	0	0	1	0	1	0	1	0
18	1	0	0	1	0	0	0	0	0	1	0	0	1	1	0	0	1	1	0	0	0	0	1	0	0	1	1	0	0
18	1	0	0	1	0	0	0	1	0	0	0	0	1	1	0	0	1	0	0	0	1	0	0	0	0	1	0	0	1
18	1	0	0	1	0	0	0	1	0	0	0	1	0	1	0	0	1	1	0	0	1	0	0	1	0	0	0	0	1
18	1	0	0	0	0	0	1	1	0	0	0	0	1	0	1	0	0	0	0	1	0	0	0	1	0	1	0	0	0
18	1	0	0	1	0	0	0	1	0	0	0	0	1	0	1	0	1	0	0	0	1	0	0	1	0	1	0	1	0
18	1	0	0	1	0	0	0	1	0	0	0	0	1	1	0	0	1	1	0	0	1	0	0	0	1	1	0	1	0
18	1	0	0	1	0	0	0	1	0	0	0	0	1	1	0	0	1	1	1	0	0	0	0	1	1	1	0	0	0
18	1	0	0	1	0	0	0	1	0	0	0	0	1	1	0	0	1	1	1	0	0	0	0	1	0	1	1	0	0
18	1	0	0	0	1	0	0	0	0	1	0	0	1	1	0	0	0	0	0	0	0	0	1	1	1	1	1	0	0
18	1	0	0	0	1	0	0	1	0	0	0	0	1	1	0	0	0	0	0	0	1	0	0	1	1	1	0	0	0
18	1	0	0	0	1	0	0	1	0	0	0	0	1	1	0	0	0	0	0	1	0	0	0	0	0	1	0	0	1
18	1	0	0	0	1	0	0	1	0	0	0	0	1	1	0	0	0	0	0	1	0	0	0	1	0	1	0	0	0
18	1	0	0	0	1	0	0	1	0	0	0	0	1	0	1	0	0	0	0	1	0	0	0	1	0	1	0	1	0
18	1	0	0	0	1	0	0	1	0	0	0	1	0	1	0	0	0	1	0	0	1	0	0	1	0	1	0	0	0
19	1	0	0	1	0	0	0	1	0	0	0	0	1	1	0	0	0	0	0	1	0	0	0	0	0	1	0	1	0
19	1	0	0	1	0	0	0	1	0	0	0	1	0	1	0	0	0	1	0	1	0	0	0	0	0	1	0	1	0
19	1	0	0	0	1	0	0	1	0	0	0	1	0	1	0	0	0	1	0	0	1	0	0	1	0	1	0	0	1
19	1	0	0	1	0	0	0	1	0	0	0	0	1	1	0	0	0	1	0	0	0	0	1	1	0	1	0	0	0
19	1	0	0	0	1	0	0	0	1	0	0	0	1	1	0	0	0	0	0	0	1	0	0	0	1	1	0	1	0
19	1	0	0	0	1	0	0	1	0	0	0	0	1	1	0	0	0	0	0	1	0	0	0	0	1	1	0	1	0
19	1	0	0	1	0	0	0	0	1	0	0	0	1	1	0	0	1	0	0	0	1	0	0	0	1	1	0	0	1
19	1	0	0	1	0	0	0	1	0	0	0	0	1	1	0	0	0	0	0	1	0	0	0	0	1	1	0	1	0
19	1	0	0	0	1	0	0	1	0	0	0	0	1	0	1	0	0	1	0	1	0	0	0	1	0	1	1	0	1
19	1	0	0	1	0	0	0	1	0	0	0	1	0	1	0	0	1	1	0	0	1	0	0	0	1	1	1	1	0
19	1	0	0	0	0	0	1	1	0	0	0	0	1	0	1	0	1	1	0	0	1	0	0	0	0	1	0	0	0
19	1	0	0	1	0	0	0	1	0	0	0	1	0	1	0	0	0	1	0	0	1	0	0	1	0	1	1	0	0
19	1	0	0	1	0	0	0	1	0	0	1	0	0	1	0	0	1	1	0	0	1	0	0	0	0	0	0	0	1
19	1	0	0	0	1	0	0	1	0	0	0	0	1	0	1	0	1	1	0	1	0	0	0	1	1	1	0	0	1
19	1	0	0	1	0	0	0	1	0	0	1	0	0	1	0	0	1	1	0	0	1	0	0	0	0	1	1	1	1
19	1	0	0	0	1	0	0	1	0	0	1	0	0	1	0	0	0	0	0	0	1	0	0	0	1	0	0	1	0
19	1	0	0	0	1	0	0	1	0	0	1	0	0	1	0	0	0	1	0	0	1	0	0	0	1	0	0	0	0
19	1	0	0	1	0	0	0	1	0	0	0	0	1	1	0	0	0	0	0	0	1	0	0	0	0	0	0	0	0
19	1	0	0	1	0	0	0	1	0	0	0	0	1	1	0	0	1	0	0	0	1	0	0	0	0	1	0	1	0
19	1	0	0	1	0	0	0	1	0	0	1	0	0	1	0	0	0	1	0	0	1	0	0	0	1	1	0	0	0
19	1	0	0	0	1	0	0	1	0	0	1	0	0	1	0	0	0	1	0	1	0	0	0	0	0	1	0	0	0
19	1	0	0	0	1	0	0	1	0	0	1	0	0	0	1	0	0	1	0	0	0	0	1	0	0	1	0	0	0
19	1	0	0	1	0	0	0	1	0	0	0	0	1	1	0	0	1	1	0	0	1	0	0	0	0	1	0	0	1
19	1	0	0	0	0	0	1	1	0	0	0	0	1	1	0	0	1	1	0	1	0	0	0	1	1	1	0	0	0
19	1	0	0	1	0	0	0	1	0	0	0	1	0	1	0	0	1	1	0	1	0	0	0	1	0	1	0	0	0
19	1	0	0	1	0	0	0	0	1	0	0	1	0	1	0	0	1	1	0	0	1	0	0	0	0	1	0	1	0
19	1	0	0	1	0	0	0	1	0	0	1	0	0	1	0	0	0	0	0	0	1	0	0	0	0	0	0	0	1
19	0	1	0	1	0	0	0	1	0	0	0	1	0	1	0	0	1	1	0	0	1	0	0	0	1	1	0	1	0
19	1	0	0	0	1	0	0	1	0	0	0	0	1	1	0	0	1	0	0	1	0	0	0	1	1	1	0	1	1
19	1	0	0	1	0	0	0	1	0	0	0	0	1	1	0	0	0	0	0	0	1	0	0	0	0	1	0	0	0
19	1	0	0	1	0	0	0	1	0	0	1	0	0	1	0	0	0	1	0	0	1	0	0	1	0	1	1	1	0
19	1	0	0	0	1	0	0	1	0	0	0	1	0	1	0	0	0	1	1	0	0	0	0	1	1	1	0	0	0
19	1	0	0	0	0	0	1	1	0	0	0	1	0	1	0	0	0	1	1	0	0	0	0	0	0	0	0	1	0
19	1	0	0	1	0	0	0	1	0	0	0	0	1	1	0	0	1	1	0	0	1	0	0	0	1	1	0	0	0
19	0	1	0	1	0	0	0	1	0	0	0	1	0	1	0	0	1	1	0	0	1	0	0	1	1	0	1	0	0
19	1	0	0	1	0	0	0	1	0	0	0	0	1	1	0	0	1	0	1	0	0	0	0	0	1	0	0	0	0
19	1	0	0	0	1	0	0	1	0	0	0	0	1	1	0	0	0	0	1	0	0	0	0	1	1	1	0	1	0
19	0	1	0	1	0	0	0	1	0	0	0	0	1	1	0	0	1	1	0	0	1	0	0	0	1	1	0	1	0
19	0	1	0	0	0	0	1	0	1	0	0	1	0	0	1	0	1	0	0	0	1	0	0	1	1	0	0	0	1
19	1	0	0	1	0	0	0	1	0	0	1	0	0	1	0	0	0	1	0	1	0	0	0	1	1	0	0	1	1
19	1	0	0	1	0	0	0	1	0	0	0	1	0	1	0	0	0	1	1	0	0	0	0	1	1	0	1	1	1
19	1	0	0	0	1	0	0	1	0	0	0	1	0	1	0	0	0	1	0	0	1	0	0	0	0	0	0	1	0
19	1	0	0	1	0	0	0	0	1	0	0	1	0	1	0	0	1	0	0	0	1	0	0	0	0	1	0	1	0
19	1	0	0	0	1	0	0	1	0	0	0	1	0	1	0	0	1	0	0	1	0	0	0	0	0	0	0	0	1
19	1	0	0	0	1	0	0	1	0	0	1	0	0	0	0	1	0	1	1	0	0	0	0	1	0	1	1	0	1
19	1	0	0	1	0	0	0	1	0	0	0	1	0	1	0	0	0	1	1	0	0	0	0	0	1	0	0	0	0
19	1	0	0	1	0	0	0	1	0	0	0	1	0	1	0	0	1	1	1	0	0	0	0	1	1	0	1	0	0
19	1	0	0	0	1	0	0	0	1	0	0	1	0	1	0	0	0	1	0	0	1	0	0	0	0	0	0	0	0
19	1	0	0	1	0	0	0	1	0	0	1	0	0	1	0	0	0	0	0	1	0	0	0	0	0	0	0	1	0
19	0	1	0	1	0	0	0	1	0	0	0	1	0	1	0	0	1	1	0	1	0	0	0	1	1	0	1	0	0
19	1	0	0	1	0	0	0	1	0	0	0	1	0	1	0	0	0	1	0	1	0	0	0	1	0	0	0	0	0
[truncated: 171,857 more rows]
